# Supplementary material for: Evaluation of WHO catalog of mutations and five WGS analysis tools for drug resistance prediction of Mycobacterium tuberculosis isolates from China
Source: Microbiol Spectr. 2024 Jun 21;12(8):e03341-23. doi: 10.1128/spectrum.03341-23 (PMC11302272; doi:10.1128/spectrum.03341-23)
Supplement: Table S1 — Overview of the resistance-related mutations. [file spectrum.03341-23-s0001.xlsx]

## Sheet: Sheet1
Supplemental Table1. Overview of the resistance-related mutations detected by various WGS analysis tools
Drug	Mutation	Count	Tools
			TB Profiler	SAM-TB	Gen-TB	PhyResSE	Mykrobe	WHO(V1)	WHO(V2)
Isoniazid	ahpC_G-48A	4	1	1	0	1	1	0	0
Isoniazid	ahpC_C-52T	3	1	0	0	0	0	0	0
Isoniazid	ahpC_C-57T	1	1	1	0	1	1	0	0
Isoniazid	ahpC_C-72T	1	0	1	0	0	1	0	0
Isoniazid	ahpC_C-81T	2	1	0	0	0	0	0	0
Isoniazid	katG_Q88*	1	0	0	0	0	1	0	0
Isoniazid	katG_W91R	1	1	1	0	0	0	0	0
Isoniazid	katG_Q127P	1	1	1	0	0	0	0	0
Isoniazid	katG_W198*	1	1	0	0	0	1	0	0
Isoniazid	katG_T275P	2	1	1	0	0	0	0	0
Isoniazid	katG_S315G	1	1	1	0	1	1	0	0
Isoniazid	katG_S315N	3	1	1	1	1	1	1	1
Isoniazid	katG_S315T	69	1	1	1	1	1	1	1
Isoniazid	fabG1_CTG607CTA	3	0	0	0	0	1	0	0
Isoniazid	katG_T1441CTAGTTTCGACCGCATGGGCGGCGGCGT	1	0	0	0	0	1	0	0
Isoniazid	katG_G2044GT	3	1	0	0	0	1	0	0
Isoniazid	katG_2153342 2161380del	1	1	0	0	0	0	0	0
Isoniazid,Ethionamide	fabG1_T-8C	2	1	0	0	0	2	0	0
Isoniazid,Ethionamide	fabG1_C-15T	16	1	1	1	1	1	0	0
Isoniazid,Ethionamide	fabG1_G-17T	1	1	1	0	1	1	0	0
Isoniazid,Ethionamide,Prothionamide	inhA_G-154A	3	0	0	0	0	1	1	1
Isoniazid,Ethionamide,Prothionamide	inhA_T-770C	1	0	0	0	0	0	1	1
Isoniazid,Ethionamide,Prothionamide	inhA_C-777T	16	0	0	0	0	0	1	1
Rifampicin	rpoB_P45S	1	0	1	0	0	0	0	0
Rifampicin	rpoB_T52P	2	0	1	0	0	0	0	0
Rifampicin	rpoB_V170F	2	1	1	1	1	1	1	1
Rifampicin	rpoB_L430P	4	1	1	1	1	1	1	1
Rifampicin	rpoB_S431G	1	1	1	0	0	0	1	1
Rifampicin	rpoB_Q432L	1	1	1	0	1	1	0	1
Rifampicin	rpoB_D435V	12	1	1	1	1	1	1	1
Rifampicin	rpoB_D435G	1	1	1	0	0	1	1	1
Rifampicin	rpoB_D435A	2	1	1	0	0	1	1	1
Rifampicin	rpoB_D435N	1	1	1	0	0	1	0	0
Rifampicin	rpoB_D435Y	1	1	1	0	1	1	1	1
Rifampicin	rpoB_L378R	1	0	1	0	0	0	0	0
Rifampicin	rpoB_T400A	1	1	1	0	1	0	0	0
Rifampicin	rpoB_H445L	2	1	1	1	1	1	1	1
Rifampicin	rpoB_H445Y	2	1	1	1	1	1	1	1
Rifampicin	rpoB_H445D	5	1	1	0	1	1	1	1
Rifampicin	rpoB_H445Q	1	1	1	0	1	1	1	1
Rifampicin	rpoB_H445N	1	1	0	0	0	1	0	0
Rifampicin	rpoB_S450Q	1	1	1	0	0	1	1	1
Rifampicin	rpoB_S450F	2	1	1	0	0	1	1	1
Rifampicin	rpoB_S450L	64	1	1	1	1	1	1	1
Rifampicin	rpoB_S450W	3	1	1	1	1	1	1	1
Rifampicin	rpoB_S450V	1	0	1	0	0	1	0	0
Rifampicin	rpoB_S450G	1	1	1	0	0	1	0	0
Rifampicin	rpoB_L452P	2	1	1	0	1	1	1	1
Ethambutol	embA_C-12T	1	1	1	0	1	1	1	1
Ethambutol	embA_C-16T	4	1	1	0	0	1	0	0
Ethambutol	embA_C-16G	1	1	1	0	0	1	0	0
Ethambutol	embB_M306V	24	1	1	1	1	1	1	1
Ethambutol	embB_M306I	21	1	1	1	1	1	1	1
Ethambutol	embB_M306L	4	1	1	1	1	1	1	1
Ethambutol	embB_D328Y	2	1	1	1	1	1	1	1
Ethambutol	embB_D328G	1	1	1	0	1	0	0	0
Ethambutol	embB_D354A	5	1	1	0	0	1	1	1
Ethambutol	embB_G406A	3	1	1	1	1	1	1	1
Ethambutol	embB_G406S	2	1	1	0	1	1	1	1
Ethambutol	embB_G406D	5	1	1	0	1	1	1	1
Ethambutol	embB_G406C	2	1	1	0	0	1	1	1
Ethambutol	embB_Q497R	3	1	1	1	1	1	1	1
Ethambutol	embB_Q497K	3	1	1	0	1	1	1	1
Ethambutol	embB_Q497P	1	1	0	0	0	0	0	0
Ethambutol	embB_E504D	1	1	0	0	0	0	0	0
Ethambutol	embB_H1002R	1	1	0	0	1	0	0	0
Ethambutol	embB_D1024N	4	1	0	0	0	0	0	0
Streptomycin	gid_GCGTTGGCGGGACCCGGTGTGGAGCGGGGGCTGGTGGGACCCCG73GCGTTGGCGGGACCCGGTGTGGAGCGGGGCTGGTGGGACCCCG	1	0	0	0	0	1	0	0
Streptomycin	gid_GG99G	1	0	0	0	0	1	0	0
Streptomycin	gid_GG100G	1	0	0	0	0	1	0	0
Streptomycin	gid_GG101G	1	0	0	0	0	1	0	0
Streptomycin	gid_GC102C	1	0	0	0	0	1	0	0
Streptomycin	gid_AC111A	1	0	0	0	0	1	0	0
Streptomycin	gid_CC112C	1	0	0	0	0	1	0	0
Streptomycin	gid_CC113C	1	0	0	0	0	1	0	0
Streptomycin	gid_102_del_C	1	1	1	0	0	0	0	0
Streptomycin	gid_CC114C	1	0	0	0	0	1	0	0
Streptomycin	gid_CG115G	2	0	0	0	0	1	0	0
Streptomycin	gid_CG115C	1	1	1	0	0	0	0	0
Streptomycin	gid_TGGCCGTTGAGATCGTGCGGGGGCGC329TGGCCGTTGAGATCGTGCGGGGCGC	1	0	0	0	0	1	0	0
Streptomycin	gid_GGCCGTTGAGATCGTGCGG330TGCCGTTGAGATCGTGCG	1	0	0	0	0	1	0	0
Streptomycin	gid_CG346C	1	0	0	0	0	1	0	0
Streptomycin	gid_GG347G	1	0	0	0	0	1	0	0
Streptomycin	gid_GG348G	1	0	0	0	0	1	0	0
Streptomycin	gid_GG349G	1	0	0	0	0	1	0	0
Streptomycin	gid_GG350G	1	0	0	0	0	1	0	0
Streptomycin	gid_GCG351CG	1	0	0	0	0	1	0	0
Streptomycin	gid_GC351C	1	0	0	0	0	1	0	0
Streptomycin	gid_GC351G	1	1	1	0	0	0	0	0
Streptomycin	gid_TG383T	1	0	0	0	0	1	0	0
Streptomycin	gid_GG384G	1	0	0	0	0	1	0	0
Streptomycin	gid_GG385G	1	0	0	0	0	1	0	0
Streptomycin	gid_GC386C	2	0	0	0	0	1	0	0
Streptomycin	gid_GC386G	1	1	1	0	0	0	0	0
Streptomycin	rpsL_K43T	1	1	1	0	0	0	0	0
Streptomycin	rpsL_K43R	49	1	1	1	1	1	1	1
Streptomycin	rpsL_K88T	1	1	1	0	0	0	0	0
Streptomycin	rpsL_K88R	5	1	1	1	1	1	1	1
Streptomycin	rpsL_K88M	2	1	1	0	0	1	1	1
Streptomycin	rrs_A514T	1	1	1	0	0	1	0	0
Streptomycin	rrs_A514C	5	1	1	1	0	1	1	1
Streptomycin	rrs_A908C	2	0	0	1	0	0	0	0
Pyrazinamide	pncA_A-11G	3	1	1	0	1	1	1	1
Pyrazinamide	pncA_L4W	4	1	1	1	1	1	1	1
Pyrazinamide	pncA_I5T	1	1	1	0	0	0	0	0
Pyrazinamide	pncA_V9A	3	1	1	0	1	0	0	0
Pyrazinamide	pncA_Q10R	1	1	1	1	1	1	1	1
Pyrazinamide	pncA_C14W	1	1	1	0	0	0	0	1
Pyrazinamide	pncA_L19R	1	1	1	0	0	0	0	0
Pyrazinamide	pncA_L19P	1	1	1	0	0	1	1	1
Pyrazinamide	pncA_A28D	1	1	1	0	1	0	0	0
Pyrazinamide	pncA_Y41*	3	1	0	0	0	1	0	0
Pyrazinamide	pncA_A46V	1	1	1	0	0	1	1	1
Pyrazinamide	pncA_T47A	1	1	0	0	1	1	1	1
Pyrazinamide	pncA_T47P	1	1	1	0	0	1	1	1
Pyrazinamide	pncA_D49G	1	1	1	1	1	1	1	1
Pyrazinamide	pncA_H51R	1	1	1	1	0	1	1	1
Pyrazinamide	pncA_P54R	2	0	1	0	0	1	0	1
Pyrazinamide	pncA_D63G	1	1	1	0	1	1	1	1
Pyrazinamide	pncA_S67P	1	1	1	1	0	1	0	0
Pyrazinamide	pncA_C72Y	1	1	1	0	0	1	1	1
Pyrazinamide	pncA_C72W	2	1	1	0	0	1	0	0
Pyrazinamide	pncA_T76P	2	1	1	1	1	1	1	1
Pyrazinamide	pncA_GC82G	1	0	0	0	0	1	0	0
Pyrazinamide	pncA_CC83C	1	0	0	0	0	1	0	0
Pyrazinamide	pncA_CC84C	1	0	0	0	0	1	0	0
Pyrazinamide	pncA_CG85G	1	1	0	0	0	1	0	0
Pyrazinamide	pncA_L85R	1	1	1	0	0	1	1	1
Pyrazinamide	pncA_K96R	1	1	1	1	0	1	1	1
Pyrazinamide	pncA_K96T	2	1	1	1	0	1	1	1
Pyrazinamide	pncA_W119C	1	1	1	0	0	1	1	1
Pyrazinamide	pncA_TAC121TAG	1	0	0	0	0	1	0	0
Pyrazinamide	pncA_TAC121TAA	2	0	0	0	0	1	0	0
Pyrazinamide	pncA_V131F	1	1	1	0	0	1	1	1
Pyrazinamide	pncA_GT133G	1	0	0	0	0	1	0	0
Pyrazinamide	pncA_TG134G	1	1	0	0	0	1	0	0
Pyrazinamide	pncA_D136G	1	1	1	0	0	0	0	1
Pyrazinamide	pncA_V139A	3	1	1	1	0	1	1	1
Pyrazinamide	pncA_V139L	2	1	1	1	0	1	1	1
Pyrazinamide	pncA_V139G	1	1	1	1	0	1	1	1
Pyrazinamide	pncA_Q141P	2	1	1	1	1	1	1	1
Pyrazinamide	pncA_T142A	1	1	1	1	0	1	1	1
Pyrazinamide	pncA_A146G	1	0	1	0	0	0	0	0
Pyrazinamide	pncA_M175R	1	1	1	0	0	0	0	1
Pyrazinamide	pncA_M175T	1	1	1	0	0	1	1	1
Pyrazinamide	pncA_T177P	1	0	0	0	0	1	1	1
Pyrazinamide	pncA_G279GT	1	0	0	0	0	1	0	0
Pyrazinamide	pncA_T280TT	1	0	0	0	0	1	0	0
Pyrazinamide	pncA_T281TT	1	1	0	0	0	1	0	0
Pyrazinamide	pncA_A397AT	1	0	0	0	0	1	0	0
Pyrazinamide	pncA_T398TT	1	0	0	0	0	1	0	0
Pyrazinamide	pncA_T399TT	1	0	0	0	0	1	0	0
Pyrazinamide	pncA_424_425_ins_GCGCCAGA	1	1	0	0	0	0	0	0
Pyrazinamide	pncA_GC527G	2	0	0	0	0	1	0	0
Pyrazinamide	pncA_528_528_del_C	2	1	0	0	0	0	0	0
Pyrazinamide	pncA_2288545 2288732del	3	1	0	0	0	0	0	0
Pyrazinamide	pncA_2288484 2290748del	1	1	0	0	0	0	0	0
Pyrazinamide	pncA_2287446 2290972del	1	1	0	0	0	0	0	0
Amikacin	rrs_A1401G	9	1	1	1	1	1	1	1
Kanamycin	eis_G-10A	1	1	1	0	1	1	0	0
Kanamycin	rrs_A1401G	9	1	1	1	1	1	1	1
Capreomycin	rrs_A908C	2	0	0	1	0	0	0	0
Capreomycin	rrs_A1401G	9	1	1	1	1	1	1	1
Isoniazid,Ethionamide,Prothionamide	inhA_G-154A	3	0	0	0	0	1	1	1
Isoniazid,Ethionamide,Prothionamide	inhA_T-770C	1	0	0	0	0	0	1	1
Isoniazid,Ethionamide,Prothionamide	inhA_C-777T	1	0	0	0	0	0	1	1
Isoniazid,Ethionamide,Prothionamide	inhA_G-779T	1	0	0	0	0	0	0	1
Ethionamide/ Prothionamide	ethA_A-11G	1	1	1	0	0	1	1	1
Ethionamide/ Prothionamide	ethA_11 12insA	1	1	0	0	0	0	0	0
Ethionamide/ Prothionamide	ethA_140 140del	1	1	0	0	0	0	0	0
Ethionamide,Prothionamide	ethA_A341V	2	0	0	0	0	0	1	1
Ethionamide/ Prothionamide	ethA_675 676insC	1	1	0	0	0	0	0	0
Ethionamide/ Prothionamide	ethA_808 809insC	1	1	0	0	0	0	0	0
Ethionamide/ Prothionamide	ethA_884 884del	2	1	0	0	0	0	0	0
Ethionamide/ Prothionamide	ethA_1054 1054del	1	1	0	0	0	0	0	0
Ethionamide/ Prothionamide	ethA_1114 1114del	1	1	0	0	0	0	0	0
Ethionamide/ Prothionamide	ethA_1299 1300insG	1	1	0	0	0	0	0	0
Ethionamide/ Prothionamide	ethA_4325438 4328556del	1	1	0	0	0	0	0	0
Ethionamide/ Prothionamide	ethA_4326266 4329630del	1	1	0	0	0	0	0	0
Para-aminosalicylic-acid (PAS)	folC_I43T	3	1	1	0	0	0	0	0
Para-aminosalicylic-acid (PAS)	folC_S150G	3	1	1	0	0	0	0	0
Para-aminosalicylic-acid (PAS)	thyA_3068041 3078994del	1	1	0	0	0	0	0	0
Para-aminosalicylic-acid (PAS)	thyA_H75N	1	1	0	0	0	0	0	0
Para-aminosalicylic-acid (PAS)	thyX_C-16T	1	1	1	0	0	0	0	0
Note: The values 1 and 0 indicate whether a mutation was interpreted as causing resistance or not by a particular WGS analysis tool, according to their respective mutation catalogues.
