# Supplementary material for: Evaluation of WHO catalog of mutations and five WGS analysis tools for drug resistance prediction of Mycobacterium tuberculosis isolates from China
Source: Microbiol Spectr. 2024 Jun 21;12(8):e03341-23. doi: 10.1128/spectrum.03341-23 (PMC11302272; doi:10.1128/spectrum.03341-23)
Supplement: Table S2 — Frequency of resistance associated mutations and genotypic results. [file spectrum.03341-23-s0002.xlsx]

## Sheet: all
Supplemental Table 2. Frequency of resistance associated mutations and genotypic results detected by different WGS analysis tools
SampleID	Drug	Mutation	TB Profiler		SAM-TB		Gen-TB		PhyReSE		Mykrobe		WH0(V1)		WHO(V2)
			Frequency	Genotypic	Frequency	Genotypic	Frequency	Genotypic	Frequency	Genotypic	Frequency	Genotypic	Frequency	Genotypic	Frequency	Genotypic
14-1096	Rifampicin	rpoB_H445D	0.983	R	1	R	/	/	1	R	0.987906	R	1	R	1	R
14-1462	Rifampicin	rpoB_S450L	1	R	1	R	0.999	R	1	R	1	R	1	R	1	R
14-1504	Rifampicin	rpoB_S450L	1	R	1	R	0.999	R	1	R	1	R	1	R	1	R
14-1506	Rifampicin	rpoB_S450L	0.992	R	1	R	0.999	R	1	R	0.995313	R	1	R	1	R
14-1910	Rifampicin	rpoB_H445D	0.938	R	1	R	/	/	1	R	0.959216	R	1	R	1	R
14-252	Rifampicin	rpoB_S450L	0.981	R	1	R	0.999	R	1	R	0.988921	R	1	R	1	R
14-259	Rifampicin	rpoB_S450L	1	R	1	R	0.999	R	1	R	0.999795	R	1	R	1	R
14-275	Rifampicin	rpoB_S450L	1	R	1	R	0.999	R	1	R	1	R	1	R	1	R
14-304	Rifampicin	rpoB_S450L	0.996	R	1	R	0.999	R	1	R	0.990988	R	1	R	1	R
14-32	Rifampicin	rpoB_S450L	1	R	1	R	0.999	R	1	R	1	R	1	R	1	R
14-321	Rifampicin	rpoB_S450L	0.992	R	1	R	0.999	R	1	R	0.992042	R	1	R	1	R
14-38	Rifampicin	rpoB_S450L	1	R	1	R	0.999	R	1	R	1	R	1	R	1	R
14-429	Rifampicin	rpoB_S450L	1	R	1	R	0.999	R	1	R	1	R	1	R	1	R
14-453	Rifampicin	rpoB_S450L	0.981	R	1	R	0.999	R	1	R	0.983892	R	1	R	1	R
14-50	Rifampicin	rpoB_S450L	1	R	1	R	0.999	R	1	R	1	R	1	R	1	R
14-544	Rifampicin	rpoB_S450L	1	R	1	R	0.999	R	1	R	1	R	1	R	1	R
14-547	Rifampicin	rpoB_S450L	1	R	1	R	0.999	R	1	R	1	R	1	R	1	R
14-686	Rifampicin	rpoB_Q432L	0.959	R	1	R	/	S	1	R	0.947066	R	1	R	1	R
14-84	Rifampicin	rpoB_S450L	0.99	R	1	R	0.999	R	1	R	0.994858	R	1	R	1	R
14-87	Rifampicin	rpoB_S450Q	0.949	R	1	R	/	S	/	S	0.977956	R	1	R	1	R
14-969	Rifampicin	rpoB_S450L	0.994	R	1	R	0.999	R	1	R	0.995611	R	1	R	1	R
15-1002	Rifampicin	rpoB_H445L	0.986	R	1	R	0.994	R	1	R	0.984487	R	1	R	1	R
15-129	Rifampicin	rpoB_S450L	1	R	1	R	1	R	1	R	1	R	1	R	1	R
15-1455	Rifampicin	rpoB_S450L	0.988	R	1	R	1	R	1	R	0.986773	R	1	R	1	R
15-1896	Rifampicin	rpoB_L430P	0.981	R	1	R	0.931	R	1	R	0.972066	R	1	R	1	R
15-1948	Rifampicin	rpoB_S450L	0.995	R	1	R	0.999	R	1	R	0.992817	R	1	R	1	R
15-2131	Rifampicin	rpoB_S450L	1	R	1	R	0.999	R	1	R	1	R	1	R	1	R
15-2170	Rifampicin	rpoB_S450L	0.993	R	1	R	0.999	R	1	R	0.995602	R	1	R	1	R
15-260	Rifampicin	rpoB_V170F	0.99	R	1	R	0.981	R	1	R	0.99495	R	1	R	1	R
15-333	Rifampicin	rpoB_S450L	1	R	1	R	0.999	R	1	R	1	R	1	R	1	R
15-408	Rifampicin	rpoB_S450L	1	R	1	R	0.999	R	1	R	1	R	1	R	1	R
15-691	Rifampicin	rpoB_S450L	1	R	1	R	0.999	R	1	R	1	R	1	R	1	R
16-008	Rifampicin	rpoB_S450L	1	R	1	R	0.999	R	1	R	1	R	1	R	1	R
16-023	Rifampicin	rpoB_S450L	1	R	1	R	0.999	R	1	R	1	R	1	R	1	R
16-1128	Rifampicin	rpoB_S450L	1	R	1	R	0.999	R	1	R	1	R	1	R	1	R
16-1267	Rifampicin	rpoB_H445D	1	R	1	R	/	S	1	R	1	R	1	R	1	R
16-1299	Rifampicin	rpoB_S450L	0.996	R	1	R	0.999	R	1	R	0.997236	R	1	R	1	R
16-1332	Rifampicin	rpoB_S450L	1	R	1	R	0.999	R	1	R	1	R	1	R	1	R
16-1370	Rifampicin	rpoB_S450L	1	R	1	R	0.999	R	1	R	1	R	1	R	1	R
16-1400	Rifampicin	rpoB_L430P	0.944	R	1	R	/	S	1	R	0.929019	R	1	R	1	R
16-1474	Rifampicin	rpoB_S450L	0.996	R	1	R	0.999	R	1	R	0.996707	R	1	R	1	R
16-1989	Rifampicin	rpoB_S450L	1	R	1	R	0.999	R	1	R	1	R	1	R	1	R
16-1990	Rifampicin	rpoB_S450L	0.992	R	1	R	0.999	R	1	R	1	R	1	R	1	R
16-2036	Rifampicin	rpoB_S450L	1	R	1	R	0.999	R	1	R	0.998734	R	1	R	1	R
16-2174	Rifampicin	rpoB_S450F	1	R	1	R	/	S	/	/	0.998122	R	1	R	1	R
16-2222	Rifampicin	rpoB_S450L	0.981	R	1	R	0.999	R	1	R	0.990962	R	1	R	1	R
16-2284	Rifampicin	rpoB_S450L	1	R	1	R	1	R	1	R	1	R	1	R	1	R
16-2352	Rifampicin	rpoB_S450L	1	R	1	R	0.999	R	1	R	1	R	1	R	1	R
16-2502	Rifampicin	rpoB_S450L	1	R	1	R	0.999	R	1	R	0.999839	R	1	R	1	R
16-2521	Rifampicin	rpoB_S450L	1	R	1	R	0.999	R	1	R	0.999789	R	1	R	1	R
16-308	Rifampicin	rpoB_L430P	1	R	1	R	/	S	1	R	/	S	1	R	1	R
16-349	Rifampicin	rpoB_H445D	1	R	1	R	/	S	1	R	1	R	1	R	1	R
16-3957	Rifampicin	rpoB_S450L	1	R	1	R	0.999	R	1	R	1	R	1	R	1	R
16-4063	Rifampicin	rpoB_H445D	0.989	R	1	R	/	S	1	R	0.987269	R	1	R	1	R
16-4234	Rifampicin	rpoB_S450L	1	R	1	R	0.999	R	1	R	1	R	1	R	1	R
16-440	Rifampicin	rpoB_S450L	1	R	1	R	0.999	R	1	R	1	R	1	R	1	R
16-484	Rifampicin	rpoB_S450L	1	R	1	R	0.999	R	1	R	1	R	1	R	1	R
16-5553	Rifampicin	rpoB_L452P	0.99	R	1	R	/	S	1	R	0.99621	R	1	R	1	R
16-560	Rifampicin	rpoB_S450L	1	R	1	R	0.999	R	1	R	1	R	1	R	1	R
16-703	Rifampicin	rpoB_S450L	1	R	1	R	0.999	R	1	R	0.995185	R	1	R	1	R
16-765	Rifampicin	rpoB_S450L	1	R	1	R	0.999	R	1	R	1	R	1	R	1	R
16-815	Rifampicin	rpoB_S450L	1	R	1	R	0.999	R	1	R	1	R	1	R	1	R
16-905	Rifampicin	rpoB_S450L	1	R	1	R	0.999	R	1	R	1	R	1	R	1	R
16-911	Rifampicin	rpoB_V170F	1	R	1	R	/	S	1	R	0.996038	R	1	R	1	R
16-911	Rifampicin	rpoB_H445Y	1	R	1	R	1	R	1	R	1	R	1	R	1	R
16-917	Rifampicin	rpoB_S450L	1	R	1	R	0.999	R	1	R	0.999079	R	1	R	1	R
17-5494	Rifampicin	rpoB_L430P	0.99	R	1	R	/	S	1	R	0.990341	R	1	R	1	R
17-6134	Rifampicin	rpoB_S450W	1	R	1	R	0.995	R	1	R	1	R	1	R	1	R
1788	Rifampicin	rpoB_L452P	1	R	1	R	/	S	1	R	0.999132	R	1	R	1	R
61-003	Rifampicin	rpoB_S450F	0.97	R	1	R	/	S	/	/	1	R	1	R	1	R
B153	Rifampicin	rpoB_S450L	1	R	1	R	0.999	R	1	R	1	R	1	R	1	R
B404	Rifampicin	rpoB_S450L	1	R	1	R	0.999	R	1	R	1	R	1	R	1	R
C245	Rifampicin	rpoB_S450L	1	R	1	R	0.999	R	1	R	1	R	1	R	1	R
C252	Rifampicin	rpoB_S450L	0.996	R	1	R	0.999	R	1	R	0.995332	R	1	R	1	R
C306	Rifampicin	rpoB_S450L	1	R	1	R	0.999	R	1	R	0.99986	R	1	R	1	R
C526	Rifampicin	rpoB_S450L	0.995	R	1	R	0.999	R	1	R	0.996522	R	1	R	1	R
C854	Rifampicin	rpoB_S450L	0.983	R	1	R	0.999	R	1	R	0.988651	R	1	R	1	R
D137	Rifampicin	rpoB_H445L	0.942	R	1	R	0.994	R	1	R	0.960345	R	1	R	1	R
D156	Rifampicin	rpoB_S450L	0.983	R	1	R	0.999	R	1	R	0.992049	R	1	R	1	R
D247	Rifampicin	rpoB_H445Y	0.991	R	1	R	0.997	R	1	R	0.991448	R	1	R	1	R
D59	Rifampicin	rpoB_S450L	1	R	1	R	1	R	1	R	1	R	1	R	1	R
D855	Rifampicin	rpoB_S450L	0.959	R	1	R	0.999	R	1	R	0.978621	R	1	R	1	R
14-1332	Isoniazid	katG_S315N	0.995	R	1	R	/	S	1	R	0.988026	R	1	R	1	R
14-1462	Isoniazid	katG_S315T	0.974	R	1	R	0.998	R	1	R	0.976781	R	1	R	1	R
14-1504	Isoniazid	katG_S315T	1	R	1	R	1	R	1	R	0.993182	R	1	R	1	R
14-1521	Isoniazid	katG_S315T	0.98	R	1	R	1	R	1	R	0.987972	R	1	R	1	R
14-1910	Isoniazid	katG_S315T	0.953	R	1	R	1	R	1	R	0.974919	R	1	R	1	R
14-252	Isoniazid	katG_S315N	0.988	R	1	R	0.942	R	1	R	0.982803	R	1	R	1	R
14-259	Isoniazid	katG_S315T	0.996	R	1	R	1	R	1	R	0.997004	R	1	R	1	R
14-275	Isoniazid	katG_S315T	1	R	1	R	1	R	1	R	0.993339	R	1	R	1	R
14-32	Isoniazid	katG_S315T	1	R	1	R	1	R	1	R	1	R	1	R	1	R
14-321	Isoniazid	katG_S315T	0.995	R	1	R	1	R	1	R	0.996543	R	1	R	1	R
14-338	Isoniazid	katG_S315T	1	R	1	R	1	R	1	R	1	R	1	R	1	R
14-38	Isoniazid	katG_S315T	0.996	R	1	R	1	R	1	R	0.991119	R	1	R	1	R
14-429	Isoniazid	katG_S315T	0.995	R	1	R	1	R	1	R	0.993628	R	1	R	1	R
14-453	Isoniazid	katG_S315T	1	R	1	R	1	R	1	R	0.996992	R	1	R	1	R
14-456	Isoniazid	katG_S315T	0.974	R	1	R	1	R	1	R	0.98523	R	1	R	1	R
14-50	Isoniazid	katG_S315T	1	R	1	R	1	R	1	R	1	R	1	R	1	R
14-544	Isoniazid	katG_S315T	1	R	1	R	1	R	1	R	0.994527	R	1	R	1	R
14-547	Isoniazid	katG_S315T	1	R	1	R	1	R	1	R	1	R	1	R	1	R
14-725	Isoniazid	katG_S315T	0.983	R	1	R	1	R	1	R	0.98913	R	1	R	1	R
14-80	Isoniazid	katG_S315T	0.995	R	1	R	1	R	1	R	0.989542	R	1	R	1	R
14-84	Isoniazid	katG_S315T	1	R	1	R	1	R	1	R	1	R	1	R	1	R
14-87	Isoniazid	katG_S315T	0.965	R	1	R	1	R	1	R	0.961659	R	1	R	1	R
15-1002	Isoniazid	katG_S315T	1	R	1	R	1	R	1	R	0.993848	R	1	R	1	R
15-1455	Isoniazid	katG_S315T	0.995	R	1	R	1	R	1	R	0.996375	R	1	R	1	R
15-1948	Isoniazid	katG_S315T	1	R	1	R	0.999	R	1	R	1	R	1	R	1	R
15-2131	Isoniazid	katG_S315T	1	R	1	R	1	R	1	R	1	R	1	R	1	R
15-2170	Isoniazid	katG_S315T	1	R	1	R	1	R	1	R	1	R	1	R	1	R
15-2325	Isoniazid	katG_S315T	1	R	1	R	1	R	1	R	1	R	1	R	1	R
15-333	Isoniazid	katG_S315T	1	R	1	R	1	R	1	R	1	R	1	R	1	R
15-691	Isoniazid	katG_S315T	1	R	1	R	1	R	1	R	1	R	1	R	1	R
16-023	Isoniazid	katG_S315T	1	R	1	R	1	R	1	R	1	R	1	R	1	R
16-1128	Isoniazid	katG_S315T	1	R	1	R	1	R	1	R	1	R	1	R	1	R
16-1267	Isoniazid	katG_S315T	0.995	R	1	R	1	R	1	R	0.995401	R	1	R	1	R
16-1275	Isoniazid	katG_S315T	1	R	1	R	1	R	1	R	1	R	1	R	1	R
16-1299	Isoniazid	katG_S315T	1	R	1	R	1	R	1	R	1	R	1	R	1	R
16-1332	Isoniazid	katG_S315T	1	R	1	R	1	R	1	R	1	R	1	R	1	R
16-1370	Isoniazid	katG_S315T	1	R	1	R	1	R	1	R	1	R	1	R	1	R
16-1451	Isoniazid	katG_S315T	0.992	R	1	R	1	R	1	R	0.996029	R	1	R	1	R
16-1474	Isoniazid	katG_S315T	1	R	1	R	1	R	1	R	1	R	1	R	1	R
16-1989	Isoniazid	katG_S315T	1	R	1	R	1	R	1	R	1	R	1	R	1	R
16-1990	Isoniazid	katG_S315T	0.995	R	1	R	0.998	R	1	R	0.996987	R	1	R	1	R
16-2004	Isoniazid	katG_S315T	1	R	1	R	1	R	1	R	1	R	1	R	1	R
16-2036	Isoniazid	katG_S315T	0.994	R	1	R	1	R	1	R	0.994574	R	1	R	1	R
16-2174	Isoniazid	katG_S315T	1	R	1	R	1	R	1	R	1	R	1	R	1	R
16-2284	Isoniazid	katG_S315T	0.99	R	1	R	0.998	R	1	R	0.979464	R	1	R	1	R
16-2345	Isoniazid	katG_S315T	1	R	1	R	1	R	1	R	1	R	1	R	1	R
16-2352	Isoniazid	katG_S315T	0.995	R	1	R	1	R	1	R	0.996043	R	1	R	1	R
16-2521	Isoniazid	katG_S315T	1	R	1	R	1	R	1	R	1	R	1	R	1	R
16-2748	Isoniazid	katG_S315N	1	R	1	R	0.902	R	1	R	0.998153	R	1	R	1	R
16-308	Isoniazid	katG_S315T	1	R	1	R	1	R	1	R	1	R	1	R	1	R
16-349	Isoniazid	katG_S315T	1	R	1	R	1	R	1	R	0.98295	R	1	R	1	R
16-3957	Isoniazid	katG_S315T	0.995	R	1	R	0.998	R	1	R	0.996263	R	1	R	1	R
16-5553	Isoniazid	katG_S315T	1	R	1	R	1	R	1	R	0.993266	R	1	R	1	R
16-703	Isoniazid	katG_S315T	1	R	1	R	1	R	1	R	0.994617	R	1	R	1	R
16-763	Isoniazid	katG_S315T	1	R	1	R	1	R	1	R	1	R	1	R	1	R
17-5494	Isoniazid	katG_S315T	1	R	1	R	1	R	1	R	1	R	1	R	1	R
1788	Isoniazid	katG_S315T	1	R	1	R	1	R	1	R	1	R	1	R	1	R
61-003	Isoniazid	katG_S315T	1	R	1	R	1	R	1	R	1	R	1	R	1	R
B153	Isoniazid	katG_S315T	0.991	R	1	R	1	R	1	R	0.994439	R	1	R	1	R
B273	Isoniazid	katG_S315T	0.981	R	1	R	1	R	1	R	0.987358	R	1	R	1	R
B404	Isoniazid	katG_S315T	1	R	1	R	1	R	1	R	1	R	1	R	1	R
C245	Isoniazid	katG_S315T	0.996	R	1	R	1	R	1	R	0.993087	R	1	R	1	R
C306	Isoniazid	katG_S315T	1	R	1	R	1	R	1	R	1	R	1	R	1	R
C526	Isoniazid	katG_S315T	0.985	R	1	R	1	R	1	R	0.990575	R	1	R	1	R
C854	Isoniazid	katG_S315T	1	R	1	R	1	R	1	R	1	R	1	R	1	R
D137	Isoniazid	katG_S315T	0.995	R	1	R	1	R	1	R	0.991618	R	1	R	1	R
D156	Isoniazid	katG_S315T	1	R	1	R	1	R	1	R	1	R	1	R	1	R
D247	Isoniazid	katG_S315T	0.996	R	1	R	1	R	1	R	0.997054	R	1	R	1	R
D59	Isoniazid	katG_S315T	0.99	R	1	R	1	R	1	R	0.992284	R	1	R	1	R
D855	Isoniazid	katG_S315T	0.966	R	1	R	1	R	1	R	0.973378	R	1	R	1	R
14-1096	Isoniazid	ahpC_G-48A	/	S	1	R	/	S	1	R	0.987928	R	/	S	/	S
14-686	Isoniazid	ahpC_C-72T	/	S	1	R	/	S	/	/	0.947204	R	/	S	/	S
14-969	Isoniazid	ahpC_G-48A	/	S	1	R	/	S	1	R	0.992252	R	/	S	/	S
16-815	Isoniazid	ahpC_G-48A	/	S	1	R	/	S	1	R	1	R	/	S	/	S
16-905	Isoniazid	ahpC_G-48A	/	S	1	R	/	S	1	R	1	R	/	S	/	S
17-6134	Isoniazid	ahpC_C-57T	/	S	1	R	/	S	1	R	1	R	/	S	/	S
14-1332	Ethambutol	embB_M306V	0.995	R	1	R	1	R	1	R	0.996024	R	1	R	1	R
14-1462	Ethambutol	embB_G406D	1	R	1	R	/	S	1	R	1	R	1	R	1	R
14-1910	Ethambutol	embB_M306V	0.941	R	1	R	1	R	1	R	0.955252	R	1	R	1	R
14-304	Ethambutol	embB_Q497R	0.985	R	1	R	0.993	R	1	R	0.993038	R	1	R	1	R
14-32	Ethambutol	embB_Q497K	1	R	1	R	/	S	1	R	0.999643	R	1	R	1	R
14-338	Ethambutol	embB_M306I	1	R	1	R	0.998	R	1	R	0.951468	R	1	R	1	R
14-38	Ethambutol	embB_D354A	0.977	R	1	R	/	S	/	/	0.960379	R	1	R	1	R
14-429	Ethambutol	embB_M306I	1	R	1	R	/	S	1	R	0.94779	R	1	R	1	R
14-453	Ethambutol	embB_D354A	0.982	R	1	R	/	S	/	/	0.982106	R	1	R	1	R
14-456	Ethambutol	embB_M306V	0.95	R	1	R	1	R	1	R	0.964509	R	1	R	1	R
14-50	Ethambutol	embB_D354A	0.991	R	1	R	/	S	/	/	0.989424	R	1	R	1	R
14-544	Ethambutol	embB_M306V	1	R	1	R	0.992	R	1	R	1	R	1	R	1	R
14-547	Ethambutol	embB_M306V	1	R	1	R	1	R	1	R	0.996384	R	1	R	1	R
14-725	Ethambutol	embB_M306I	0.979	R	1	R	0.998	R	1	R	0.945032	R	1	R	1	R
14-80	Ethambutol	embB_M306I	0.991	R	1	R	/	S	1	R	0.923266	R	1	R	1	R
14-80	Ethambutol	embB_G406A	0.996	R	1	R	0.93	R	1	R	0.997079	R	1	R	1	R
14-84	Ethambutol	embB_M306I	1	R	1	R	0.999	R	1	R	0.945798	R	1	R	1	R
14-969	Ethambutol	embB_G406A	0.991	R	1	R	/	S	1	R	0.993688	R	1	R	1	R
15-129	Ethambutol	embB_M306I	1	R	1	R	0.999	R	1	R	0.950566	R	1	R	1	R
15-1455	Ethambutol	embB_M306V	0.994	R	1	R	1	R	1	R	0.996025	R	1	R	1	R
15-2131	Ethambutol	embB_G406S	1	R	1	R	/	S	1	R	1	R	1	R	1	R
15-2170	Ethambutol	embB_M306I	1	R	1	R	0.999	R	1	R	0.943804	R	1	R	1	R
15-2325	Ethambutol	embB_M306V	1	R	1	R	1	R	1	R	1	R	1	R	1	R
15-260	Ethambutol	embB_M306I	0.994	R	1	R	0.999	R	1	R	0.937937	R	1	R	1	R
15-260	Ethambutol	embB_Q497R	0.986	R	1	R	/	S	1	R	0.992433	R	1	R	1	R
15-333	Ethambutol	embB_M306V	1	R	1	R	1	R	1	R	0.997714	R	1	R	1	R
15-691	Ethambutol	embB_M306I	0.995	R	1	R	0.974	R	1	R	0.946903	R	1	R	1	R
15-691	Ethambutol	embB_G406D	0.996	R	1	R	/	S	1	R	0.997416	R	1	R	1	R
16-008	Ethambutol	embB_M306I	1	R	1	R	0.998	R	1	R	0.948604	R	1	R	1	R
16-023	Ethambutol	embB_M306V	1	R	1	R	1	R	1	R	1	R	1	R	1	R
16-1128	Ethambutol	embB_M306V	1	R	1	R	1	R	1	R	1	R	1	R	1	R
16-1267	Ethambutol	embB_D354A	0.995	R	1	R	/	S	/	/	0.998722	R	1	R	1	R
16-1275	Ethambutol	embB_M306I	1	R	1	R	0.998	R	1	R	0.952998	R	1	R	1	R
16-1332	Ethambutol	embB_M306V	1	R	1	R	1	R	1	R	1	R	1	R	1	R
16-1370	Ethambutol	embB_M306I	0.996	R	1	R	0.998	R	1	R	0.950472	R	1	R	1	R
16-1451	Ethambutol	embB_G406A	1	R	1	R	/	S	1	R	1	R	1	R	1	R
16-1711	Ethambutol	embB_M306V	1	R	1	R	1	R	1	R	1	R	1	R	1	R
16-1989	Ethambutol	embB_M306V	0.981	R	1	R	1	R	1	R	0.979719	R	1	R	1	R
16-1990	Ethambutol	embB_G406D	0.983	R	1	R	/	S	1	R	0.986804	R	1	R	1	R
16-2004	Ethambutol	embB_M306I	1	R	1	R	0.998	R	1	R	0.948558	R	1	R	1	R
16-2036	Ethambutol	embB_M306I	1	R	1	R	0.999	R	1	R	0.948723	R	1	R	1	R
16-2174	Ethambutol	embB_M306V	0.996	R	1	R	1	R	1	R	0.991223	R	1	R	1	R
16-2222	Ethambutol	embB_M306V	0.976	R	1	R	1	R	1	R	0.975439	R	1	R	1	R
16-2284	Ethambutol	embB_G406D	0.988	R	1	R	/	S	1	R	0.988702	R	1	R	1	R
16-2345	Ethambutol	embB_D328Y	1	R	1	R	0.974	R	1	R	1	R	1	R	1	R
16-2352	Ethambutol	embB_M306V	0.986	R	1	R	1	R	1	R	0.992682	R	1	R	1	R
16-2502	Ethambutol	embB_M306V	1	R	1	R	1	R	1	R	1	R	1	R	1	R
16-2521	Ethambutol	embB_M306V	1	R	1	R	1	R	1	R	0.997015	R	1	R	1	R
16-349	Ethambutol	embB_M306I	1	R	1	R	/	S	1	R	0.947556	R	1	R	1	R
16-3957	Ethambutol	embB_G406D	0.992	R	1	R	/	S	1	R	0.989164	R	1	R	1	R
16-4063	Ethambutol	embB_M306V	1	R	1	R	1	R	1	R	0.994812	R	1	R	1	R
16-442	Ethambutol	embB_G406S	0.99	R	1	R	/	S	1	R	0.991245	R	1	R	1	R
16-484	Ethambutol	embB_M306V	1	R	1	R	1	R	1	R	1	R	1	R	1	R
16-703	Ethambutol	embB_M306V	0.996	R	1	R	1	R	1	R	0.996322	R	1	R	1	R
16-765	Ethambutol	embB_M306I	1	R	1	R	0.998	R	1	R	0.949255	R	1	R	1	R
16-815	Ethambutol	embB_Q497K	1	R	1	R	/	S	1	R	1	R	1	R	1	R
16-905	Ethambutol	embB_Q497K	1	R	1	R	/	S	1	R	1	R	1	R	1	R
16-911	Ethambutol	embB_M306I	1	R	1	R	0.996	R	1	R	0.951317	R	1	R	1	R
16-917	Ethambutol	embB_M306I	1	R	1	R	0.999	R	1	R	0.951037	R	1	R	1	R
61-003	Ethambutol	embB_M306I	1	R	1	R	1	R	1	R	0.951987	R	1	R	1	R
B404	Ethambutol	embB_M306I	1	R	1	R	0.999	R	1	R	0.94647	R	1	R	1	R
C245	Ethambutol	embB_Q497R	0.979	R	1	R	1	R	1	R	0.981284	R	1	R	1	R
C306	Ethambutol	embB_M306I	0.992	R	1	R	/	S	1	R	0.950156	R	1	R	1	R
C854	Ethambutol	embB_M306V	1	R	1	R	1	R	1	R	0.996081	R	1	R	1	R
D137	Ethambutol	embB_M306V	0.951	R	1	R	0.999	R	1	R	0.978879	R	1	R	1	R
D855	Ethambutol	embB_M306V	0.96	R	1	R	1	R	1	R	0.998559	R	1	R	1	R
14-252	Ethambutol	embA_C-16T	/	S	1	R	/	S	/	/	0.981943	R	/	S	/	S
14-87	Ethambutol	embA_C-16G	/	S	1	R	/	S	/	/	0.961444	R	/	S	/	S
16-1474	Ethambutol	embA_C-16T	/	S	1	R	/	S	/	/	0.998329	R	/	S	/	S
16-308	Ethambutol	embA_C-16T	/	S	1	R	/	S	/	/	1	R	/	S	/	S
16-911	Ethambutol	embA_C-12T	/	S	1	R	/	S	1	R	0.996632	R	1	R	1	R
D137	Ethambutol	embA_C-16T	/	S	1	R	/	S	/	/	0.956989	R	/	S	/	S
14-1504	Pyrazinamide	pncA_C14W	0.983	R	1	R	/	S	/	/	/	/	/	S	/	S
14-1521	Pyrazinamide	pncA_V139A	0.979	R	1	R	1	R	/	/	0.967071	R	1	R	1	R
14-252	Pyrazinamide	pncA_L19P	0.996	R	1	R	/	S	/	/	0.997126	R	1	R	1	R
14-338	Pyrazinamide	pncA_L4W	0.985	R	1	R	0.993	R	1	R	0.987963	R	1	R	1	R
14-429	Pyrazinamide	pncA_C72W	0.985	R	1	R	/	S	/	/	0.992754	R	/	S	/	S
14-453	Pyrazinamide	pncA_K96T	0.977	R	1	R	0.996	R	/	/	0.970681	R	1	R	1	R
14-456	Pyrazinamide	pncA_H51R	0.957	R	1	R	1	R	/	/	0.970905	R	1	R	1	R
14-544	Pyrazinamide	pncA_Q10R	1	R	1	R	1	R	1	R	0.993159	R	1	R	1	R
14-547	Pyrazinamide	pncA_T76P	0.981	R	1	R	1	R	1	R	0.9352	R	1	R	1	R
14-686	Pyrazinamide	pncA_A-11G	/	S	1	R	/	S	1	R	0.980462	R	1	R	1	R
14-725	Pyrazinamide	pncA_L4W	0.98	R	1	R	0.993	R	1	R	0.967543	R	1	R	1	R
14-87	Pyrazinamide	pncA_Q141P	0.972	R	1	R	1	R	1	R	0.966366	R	1	R	1	R
15-1455	Pyrazinamide	pncA_T47A	0.989	R	/	S	/	S	1	R	0.933013	R	1	R	1	R
15-1896	Pyrazinamide	pncA_A-11G	/	S	1	R	/	S	1	R	1	R	1	R	1	R
15-260	Pyrazinamide	pncA_Q141P	0.993	R	1	R	1	R	1	R	0.998725	R	1	R	1	R
16-008	Pyrazinamide	pncA_V139A	0.961	R	1	R	1	R	/	S	0.964286	R	1	R	1	R
16-1128	Pyrazinamide	pncA_V139L	1	R	1	R	0.933	R	/	S	0.947716	R	1	R	1	R
16-1267	Pyrazinamide	pncA_I5T	0.995	R	1	R	/	S	/	S	/	/	/	S	/	S
16-1275	Pyrazinamide	pncA_L4W	0.99	R	1	R	0.993	R	1	R	0.990464	R	1	R	1	R
16-1332	Pyrazinamide	pncA_V139L	0.988	R	1	R	0.933	R	/	S	0.938114	R	1	R	1	R
16-1370	Pyrazinamide	pncA_M175T	1	R	1	R	/	S	/	S	1	R	1	R	1	R
16-1451	Pyrazinamide	pncA_T142A	1	R	1	R	0.943	R	/	S	0.950571	R	1	R	1	R
16-1989	Pyrazinamide	pncA_L85R	0.995	R	1	R	/	S	/	S	0.996236	R	1	R	1	R
16-2004	Pyrazinamide	pncA_L4W	1	R	1	R	0.993	R	1	R	1	R	1	R	1	R
16-2284	Pyrazinamide	pncA_K96R	1	R	1	R	0.985	R	/	S	1	R	1	R	1	R
16-2345	Pyrazinamide	pncA_V139A	1	R	1	R	1	R	/	S	1	R	1	R	1	R
16-2352	Pyrazinamide	pncA_V131F	0.992	R	1	R	/	S	/	S	0.945773	R	1	R	1	R
16-2502	Pyrazinamide	pncA_A-11G	/	S	1	R	/	S	1	R	1	R	1	R	1	R
16-349	Pyrazinamide	pncA_A46V	1	R	1	R	/	S	/	S	1	R	1	R	1	R
16-484	Pyrazinamide	pncA_V139G	1	R	1	R	0.97	R	/	S	1	R	1	R	1	R
16-815	Pyrazinamide	pncA_P54R	/	S	1	R	/	S	/	S	1	R	/	S	/	S
16-905	Pyrazinamide	pncA_P54R	/	S	1	R	/	S	/	S	1	R	/	S	/	S
16-911	Pyrazinamide	pncA_D63G	0.996	R	1	R	/	S	1	R	0.998924	R	1	R	1	R
61-003	Pyrazinamide	pncA_C72Y	1	R	1	R	/	S	/	S	1	R	1	R	1	R
C306	Pyrazinamide	pncA_C72W	1	R	1	R	/	S	/	S	0.996196	R	/	S	/	S
C526	Pyrazinamide	pncA_D49G	0.99	R	1	R	0.995	R	1	R	0.988473	R	1	R	1	R
15-1002	Streptomycin	rpsL_K43R	0.988	R	1	R	0.968	R	1	R	0.989582	R	1	R	1	R
15-123	Isoniazid	katG_S315T	0.982	R	/	S	1	R	/	S	0.991007	R	1	R	1	R
15-123	Rifampicin	rpoB_S450L	1	R	/	S	0.999	R	/	S	1	R	1	R	1	R
15-123	Pyrazinamide	pncA_K96T	0.974	R	/	S	0.996	R	/	S	0.986125	R	1	R	1	R
15-129	Streptomycin	rpsL_K43R	1	R	1	R	0.968	R	1	R	1	R	1	R	1	R
15-1455	Streptomycin	rpsL_K43R	0.974	R	1	R	0.995	R	1	R	0.980067	R	1	R	1	R
15-1455	Kanamycin	rrs_A1401G	/	S	/	S	0.997	R	/	S	1	R	/	S	/	S
15-1455	Capreomycin	rrs_A1401G	/	S	/	S	0.999	R	/	S	1	R	/	S	/	S
15-1455	Amikacin	rrs_A1401G	/	S	1	R	0.999	R	1	R	1	R	/	S	/	S
15-1896	Ethambutol	embB_M306L	0.995	R	1	R	1	R	1	R	0.988576	R	1	R	1	R
15-1896	Streptomycin	rpsL_K43R	0.996	R	1	R	0.995	R	1	R	0.995324	R	1	R	1	R
15-1896	Kanamycin	rrs_A1401G	/	S	/	S	0.997	R	/	S	0.99497	R	/	S	/	S
15-1896	Capreomycin	rrs_A1401G	/	S	/	S	0.999	R	/	S	0.99497	R	/	S	/	S
15-1896	Amikacin	rrs_A1401G	/	S	1	R	0.999	R	1	R	0.99497	R	/	S	/	S
15-1948	Ethambutol	embB_M306L	0.987	R	1	R	1	R	1	R	0.989754	R	1	R	1	R
15-1948	Streptomycin	rpsL_K88R	0.995	R	1	R	0.921	R	1	R	0.996982	R	1	R	1	R
15-2131	Streptomycin	rpsL_K43R	1	R	1	R	0.968	R	1	R	1	R	1	R	1	R
15-2325	Rifampicin	rpoB_D435V	1	R	1	R	0.994	R	1	R	1	R	1	R	1	R
15-2325	Streptomycin	rpsL_K43R	1	R	1	R	0.995	R	1	R	1	R	1	R	1	R
15-2325	Kanamycin	rrs_A1401G	/	S	/	S	0.997	R	/	S	1	R	/	S	/	S
15-2325	Capreomycin	rrs_A1401G	/	S	/	S	0.999	R	/	S	1	R	/	S	/	S
15-2325	Amikacin	rrs_A1401G	/	S	1	R	0.999	R	1	R	1	R	/	S	/	S
15-333	Streptomycin	rpsL_K88R	1	R	1	R	1	R	1	R	1	R	1	R	1	R
15-691	Streptomycin	rpsL_K43R	0.992	R	1	R	0.968	R	1	R	0.994112	R	1	R	1	R
16-023	Streptomycin	rpsL_K43R	1	R	1	R	0.968	R	1	R	1	R	1	R	1	R
16-1128	Streptomycin	rpsL_K43R	1	R	1	R	0.995	R	1	R	1	R	1	R	1	R
16-1128	Kanamycin	rrs_A1401G	/	S	/	S	0.997	R	/	S	0.942035	R	/	S	/	S
16-1128	Capreomycin	rrs_A1401G	/	S	/	/	0.999	R	/	S	0.942035	R	/	S	/	S
16-1128	Amikacin	rrs_A1401G	/	/	1	R	0.999	R	1	R	0.942035	R	/	/	/	S
16-1267	Streptomycin	rpsL_K88R	0.995	R	1	R	0.921	R	1	R	1	R	1	R	1	R
16-1275	Rifampicin	rpoB_D435V	0.991	R	1	R	0.994	R	1	R	0.993986	R	1	R	1	R
16-1275	Streptomycin	rpsL_K43R	1	R	1	R	0.995	R	1	R	1	R	1	R	1	R
16-1275	Kanamycin	rrs_A1401G	/	S	/	S	0.997	R	/	S	0.996946	R	/	S	/	S
16-1275	Capreomycin	rrs_A1401G	/	S	/	S	0.999	R	/	S	0.996946	R	/	S	/	S
16-1275	Amikacin	rrs_A1401G	/	S	1	R	0.999	R	1	R	0.996946	R	/	S	/	S
16-1332	Streptomycin	rpsL_K43R	0.996	R	1	R	0.968	R	1	R	0.996322	R	1	R	1	R
16-1400	Isoniazid	katG_S315T	/	S	/	S	1	R	/	S	/	/	/	S	/	S
16-1451	Rifampicin	rpoB_D435V	0.988	R	1	R	0.994	R	1	R	0.99174	R	1	R	1	R
16-1451	Streptomycin	rpsL_K43R	1	R	1	R	0.968	R	1	R	1	R	1	R	1	R
16-1474	Streptomycin	rpsL_K43R	1	R	1	R	0.969	R	1	R	0.998031	R	1	R	1	R
16-1711	Isoniazid	fabG1_C-15T	/	S	/	S	0.913	R	/	S	0.998405	R	/	S	/	S
16-1711	Rifampicin	rpoB_D435V	1	R	1	R	0.994	R	1	R	0.998715	R	1	R	1	R
16-1711	Streptomycin	rpsL_K43R	0.996	R	1	R	1	R	1	R	0.999664	R	1	R	1	R
16-1989	Streptomycin	rrs_A514C	/	S	1	R	0.914	R	/	S	0.989024	R	/	S	/	S
16-1990	Streptomycin	rpsL_K43R	0.995	R	1	R	0.968	R	1	R	0.996589	R	1	R	1	R
16-2004	Rifampicin	rpoB_D435V	1	R	1	R	0.994	R	1	R	1	R	1	R	1	R
16-2004	Streptomycin	rpsL_K43R	1	R	1	R	0.968	R	1	R	1	R	1	R	1	R
16-2036	Streptomycin	rpsL_K43R	0.995	R	1	R	0.968	R	1	R	0.99721	R	1	R	1	R
16-2174	Rifampicin	rpoB_S450L	/	S	/	S	0.999	R	/	S	/	/	/	S	/	S
16-2174	Streptomycin	rpsL_K43R	1	R	1	R	0.968	R	1	R	0.99297	R	1	R	1	R
16-2222	Streptomycin	rpsL_K43R	0.986	R	1	R	0.968	R	1	R	0.972299	R	1	R	1	R
16-2284	Streptomycin	rpsL_K43R	0.992	R	1	R	0.968	R	1	R	0.995725	R	1	R	1	R
16-2291	Isoniazid	fabG1_C-15T	/	S	/	S	0.998	R	/	S	0.997302	R	/	S	/	S
16-2345	Rifampicin	rpoB_D435V	0.996	R	1	R	0.994	R	1	R	0.997811	R	1	R	1	R
16-2345	Streptomycin	rpsL_K43R	0.996	R	1	R	0.968	R	1	R	0.996446	R	1	R	1	R
16-2502	Streptomycin	rpsL_K43R	1	R	1	R	0.968	R	1	R	0.997726	R	1	R	1	R
16-2521	Streptomycin	rpsL_K43R	1	R	1	R	0.968	R	1	R	1	R	1	R	1	R
16-308	Ethambutol	embB_M306L	1	R	1	R	0.991	R	1	R	1	R	1	R	1	R
16-308	Streptomycin	rpsL_K43R	1	R	1	R	0.97	R	1	R	0.976827	R	1	R	1	R
16-3957	Streptomycin	rpsL_K43R	0.988	R	1	R	0.968	R	1	R	0.995904	R	1	R	1	R
16-4063	Isoniazid	fabG1_C-15T	/	S	/	S	0.913	R	/	S	0.982447	R	/	S	/	S
16-4234	Isoniazid	fabG1_C-15T	/	S	/	S	0.998	R	/	S	0.992168	R	/	S	/	S
16-4234	Streptomycin	rpsL_K43R	1	R	1	R	0.968	R	1	R	1	R	1	R	1	R
16-442	Rifampicin	rpoB_S450L	/	S	/	S	0.999	R	/	S	/	/	/	S	/	S
16-484	Isoniazid	fabG1_C-15T	/	S	/	S	0.913	R	/	S	0.952494	R	/	S	/	S
16-560	Isoniazid	fabG1_C-15T	/	S	/	S	0.998	R	/	S	1	R	/	S	/	S
16-560	Streptomycin	rpsL_K43R	1	R	1	R	0.968	R	1	R	1	R	1	R	1	R
16-703	Streptomycin	rpsL_K43R	0.996	R	1	R	0.995	R	1	R	0.993354	R	1	R	1	R
16-703	Kanamycin	rrs_A1401G	/	S	/	S	0.997	R	/	S	/	/	/	S	/	S
16-703	Capreomycin	rrs_A1401G	/	S	/	S	0.999	R	/	S	/	/	/	S	/	S
16-703	Amikacin	rrs_A1401G	/	S	1	R	0.999	R	1	R	/	/	/	S	/	S
16-763	Rifampicin	rpoB_S450W	/	S	/	S	0.995	R	/	S	/	/	/	S	/	S
16-765	Isoniazid	fabG1_C-15T	/	S	/	S	1	R	/	S	1	R	/	S	/	S
16-765	Streptomycin	rpsL_K43R	1	R	1	R	0.968	R	1	R	1	R	1	R	1	R
16-911	Isoniazid	fabG1_C-15T	/	S	/	S	1	R	/	S	1	R	/	S	/	S
16-911	Streptomycin	rpsL_K43R	1	R	1	R	0.968	R	1	R	1	R	1	R	1	R
16-917	Isoniazid	fabG1_C-15T	/	S	/	S	0.984	R	/	S	1	R	/	S	/	S
16-917	Streptomycin	rpsL_K43R	1	R	1	R	0.995	R	1	R	1	R	1	R	1	R
16-917	Kanamycin	rrs_A1401G	/	S	/	S	0.997	R	/	S	/	/	/	S	/	S
16-917	Capreomycin	rrs_A1401G	/	S	/	S	0.999	R	/	S	/	/	/	S	/	S
16-917	Amikacin	rrs_A1401G	/	S	0.895	R	0.999	R	0.895	R	/	/	/	S	/	S
17-5494	Streptomycin	rrs_A514C	/	S	1	R	0.997	R	/	S	0.992776	R	/	S	/	S
17-6382	Streptomycin	rpsL_K43R	0.995	R	1	R	0.968	R	1	R	0.988246	R	1	R	1	R
1788	Streptomycin	rpsL_K88R	1	R	1	R	0.921	R	1	R	1	R	1	R	1	R
61-003	Rifampicin	rpoB_S450L	/	S	/	S	0.999	R	/	/	/	/	/	S	/	S
B153	Streptomycin	rpsL_K43R	0.992	R	1	R	0.968	R	1	R	0.997026	R	1	R	1	R
B404	Streptomycin	rpsL_K43R	1	R	1	R	0.968	R	1	R	0.995946	R	1	R	1	R
C245	Streptomycin	rpsL_K43R	0.996	R	1	R	0.968	R	1	R	0.997881	R	1	R	1	R
C306	Streptomycin	rrs_A908C	/	S	/	S	0.992	R	/	S	/	/	/	S	/	S
C306	Capreomycin	rrs_A908C	/	S	/	S	0.982	R	/	S	/	/	/	S	/	S
C526	Streptomycin	rpsL_K43R	0.968	R	1	R	0.968	R	1	R	0.974997	R	1	R	1	R
D855	Pyrazinamide	pncA_S67P	0.907	R	0.907	R	0.992	R	/	S	0.880402	R	/	S	/	S
D855	Streptomycin	rpsL_K43R	0.96	R	1	R	0.968	R	1	R	0.973612	R	1	R	1	R
14-1332	Rifampicin	rpoB_D435V	1	R	1	R	0.994	R	1	R	1	R	1	R	1	R
14-1332	Streptomycin	rrs_A514C	/	S	1	R	0.905	R	/	S	0.996658	R	/	S	/	S
14-1332	Kanamycin	rrs_A1401G	/	S	/	S	0.971	R	/	S	0.99214	R	/	S	/	S
14-1332	Capreomycin	rrs_A1401G	/	S	/	S	0.994	R	/	S	0.99214	R	/	S	/	S
14-1332	Amikacin	rrs_A1401G	/	S	1	R	1	R	1	R	0.99214	R	/	S	/	S
14-1462	Streptomycin	rpsL_K43R	0.983	R	1	R	0.968	R	1	R	0.988873	R	1	R	1	R
14-1504	Streptomycin	rpsL_K43R	0.988	R	1	R	0.968	R	1	R	0.988991	R	1	R	1	R
14-1506	Isoniazid	fabG1_C-15T	/	S	/	S	0.998	R	/	S	0.977939	R	/	S	/	/
14-1521	Rifampicin	rpoB_D435V	0.906	R	1	R	0.994	R	1	R	0.956604	R	1	R	1	R
14-1521	Ethambutol	embB_D328Y	0.931	R	/	S	0.974	R	/	S	0.954812	R	/	S	/	S
14-1521	Streptomycin	rpsL_K43R	0.945	R	0.945	R	0.968	R	0.945	R	0.958327	R	/	S	/	S
14-1910	Streptomycin	rpsL_K43R	0.987	R	1	R	0.968	R	1	R	0.983532	R	1	R	1	R
14-259	Streptomycin	rrs_A514C	/	S	1	R	0.914	R	/	S	0.997369	R	/	S	/	S
14-275	Streptomycin	rpsL_K43R	0.992	R	1	R	0.968	R	1	R	0.989988	R	1	R	1	R
14-304	Isoniazid	fabG1_C-15T	/	S	/	S	0.994	R	/	S	0.997536	R	/	S	/	S
14-32	Streptomycin	rpsL_K43R	1	R	1	R	0.968	R	1	R	1	R	1	R	1	R
14-321	Streptomycin	rpsL_K43R	0.996	R	1	R	0.968	R	1	R	0.995651	R	1	R	1	R
14-338	Rifampicin	rpoB_D435V	0.98	R	1	R	0.994	R	1	R	0.985856	R	1	R	1	R
14-338	Streptomycin	rpsL_K43R	0.996	R	1	R	0.968	R	1	R	0.990169	R	1	R	1	R
14-400	Rifampicin	rpoB_D435V	1	R	1	R	0.994	R	1	R	1	R	1	R	1	R
14-400	Streptomycin	rpsL_K43R	1	R	1	R	1	R	1	R	0.994803	R	1	R	1	R
14-429	Streptomycin	rrs_A908C	/	S	/	S	0.992	R	/	S	/	/	/	S	/	S
14-429	Capreomycin	rrs_A908C	/	S	/	S	0.982	R	/	S	/	/	/	S	/	S
14-456	Rifampicin	rpoB_D435V	0.948	R	1	R	0.994	R	1	R	0.967498	R	1	R	1	R
14-456	Streptomycin	rrs_A514C	/	S	1	R	0.905	R	/	S	0.965525	R	/	S	/	S
14-456	Kanamycin	rrs_A1401G	/	S	/	S	0.971	R	/	S	0.943181	R	/	S	/	S
14-456	Capreomycin	rrs_A1401G	/	S	/	S	0.994	R	/	S	0.943181	R	/	S	/	S
14-456	Amikacin	rrs_A1401G	/	S	0.931	R	1	R	0.931	R	0.943181	R	/	S	/	S
14-547	Streptomycin	rpsL_K43R	1	R	1	R	0.968	R	1	R	1	R	1	R	1	R
14-686	Streptomycin	rpsL_K88R	0.982	R	1	R	0.921	R	1	R	0.984937	R	1	R	1	R
14-725	Rifampicin	rpoB_D435V	0.975	R	1	R	0.994	R	1	R	0.969138	R	1	R	1	R
14-725	Streptomycin	rpsL_K43R	0.988	R	1	R	0.968	R	1	R	0.980386	R	1	R	1	R
14-80	Pyrazinamide	pncA_T76P	/	S	0.568	R	1	R	/	S	/	/	/	S	/	S
14-84	Streptomycin	rpsL_K43R	1	R	1	R	0.968	R	1	R	1	R	1	R	1	R
14-87	Rifampicin	rpoB_S450W	/	S	/	S	0.998	R	/	S	/	/	/	S	/	S
14-969	Ethionamide	ethA_140_140del	/	S	/	S	0.938	R	/	S	/	/	/	S	/	S
14-544	Ethionamide	ethA_W391*	/	S	/	S	/	S	/	S	0.993172	R	/	S	/	S
15-123	Ethambutol	embB_D354A	0.974	R	/	S	/	S	/	S	0.980848	R	1	R	1	R
15-129	Ethionamide	ethA_GA106G	/	S	/	S	/	S	/	S	0.197923	R	/	S	/	S
15-129	Ethionamide	ethA_AA107A	/	S	/	S	/	S	/	S	0.2	R	/	S	/	S
15-129	Ethionamide	ethA_AA108A	/	S	/	S	/	S	/	S	0.199346	R	/	S	/	S
15-129	Ethionamide	ethA_GCTACGCCATCCTGGAAAAGCG92GCTACGCCATCCTGGAAAGCG	/	S	/	S	/	S	/	S	0.1502	R	/	S	/	S
15-129	Ethionamide	ethA_AA109A	/	S	/	S	/	S	/	S	0.198697	R	/	S	/	S
15-129	Ethionamide	inhA_G-154A	/	S	/	S	/	S	/	S	1	R	/	S	/	S
15-129	Ethionamide	ethA_AG110G	/	S	/	S	/	S	/	S	0.196141	R	/	S	/	S
15-129	Isoniazid	fabG1_CTG607CTA	/	S	/	S	/	S	/	S	0.948882	R	/	S	/	S
15-129	Isoniazid	inhA_G-154A	/	S	/	S	/	S	/	S	1	R	/	S	/	S
15-129	Pyrazinamide	pncA_T281TT	/	S	/	S	/	S	/	S	0.897496	R	/	S	/	S
15-129	Pyrazinamide	pncA_T280TT	/	S	/	S	/	S	/	S	0.898542	R	/	S	/	S
15-129	Pyrazinamide	pncA_G279GT	/	S	/	S	/	S	/	S	0.858018	R	/	S	/	S
15-1896	Ethionamide	ethA_Q359*	/	S	/	S	/	S	/	S	0.933499	R	/	S	/	S
15-1896	Rifampicin	rpoB_D435G	0.978	R	1	R	/	S	/	S	0.977183	R	1	R	1	R
15-1948	Pyrazinamide	pncA_GC82G	/	S	/	S	/	S	/	S	0.900498	R	/	S	/	S
15-1948	Pyrazinamide	pncA_CG85G	/	S	/	S	/	S	/	S	0.904254	R	/	S	/	S
15-1948	Pyrazinamide	pncA_CC83C	/	S	/	S	/	S	/	S	0.943767	R	/	S	/	S
15-1948	Pyrazinamide	pncA_CC84C	/	S	/	S	/	S	/	S	0.946073	R	/	S	/	S
15-2131	Pyrazinamide	pncA_TG134G	/	S	/	S	/	S	/	S	1	R	/	S	/	S
15-2131	Pyrazinamide	pncA_GT133G	/	S	/	S	/	S	/	S	1	R	/	S	/	S
15-2221	Rifampicin	rpoB_H445Q	1	R	1	R	/	S	1	R	0.948749	R	1	R	1	R
15-2325	Pyrazinamide	pncA_Y41*	1	R	/	S	/	S	/	S	1	R	/	S	/	S
15-2325	Pyrazinamide	pncA_TAC121TAG	/	S	/	S	/	S	/	S	1	R	/	S	/	S
15-260	Isoniazid	katG_W198*	1	R	/	S	/	S	/	S	1	R	/	S	/	S
15-691	Ethionamide	ethA_T674TC	/	S	/	S	/	S	/	S	0.899977	R	/	S	/	S
15-691	Ethionamide	ethA_C675CC	/	S	/	S	/	S	/	S	0.945084	R	/	S	/	S
16-008	Isoniazid	katG_Q88*	/	S	/	S	/	S	/	S	0.947064	R	/	S	/	S
16-1299	Ethambutol	embB_G406C	0.996	R	1	R	/	S	/	S	0.997289	R	1	R	1	R
16-1299	Streptomycin	rpsL_K88M	0.992	R	1	R	/	S	/	S	0.993191	R	1	R	1	R
16-1332	Ethionamide	ethA_A341V	/	S	/	S	/	S	/	S	0.990487	R	/	S	/	S
16-1332	Ethionamide	inhA_G-154A	/	S	/	S	/	S	/	S	0.992057	R	/	S	/	S
16-1332	Isoniazid	fabG1_CTG607CTA	/	S	/	S	/	S	/	S	0.939514	R	/	S	/	S
16-1332	Isoniazid	inhA_G-154A	/	S	/	S	/	S	/	S	0.992057	R	/	S	/	S
16-1370	Ethionamide	ethA_A341V	/	S	/	S	/	S	/	S	1	R	/	S	/	S
16-1370	Streptomycin	gid_AC111A	/	S	/	S	/	S	/	S	0.837253	R	/	S	/	S
16-1370	Streptomycin	gid_CGC115GC	/	S	/	S	/	S	/	S	0.790636	R	/	S	/	S
16-1370	Streptomycin	gid_CG115G	/	S	/	S	/	S	/	S	0.843869	R	/	S	/	S
16-1370	Streptomycin	gid_CC112C	/	S	/	S	/	S	/	S	0.886276	R	/	S	/	S
16-1370	Streptomycin	gid_CC114C	/	S	/	S	/	S	/	S	0.890794	R	/	S	/	S
16-1370	Streptomycin	gid_CC113C	/	S	/	S	/	S	/	S	0.889557	R	/	S	/	S
16-1400	Ethionamide	fabG1_C-15T	/	S	/	S	/	S	/	S	0.965246	R	/	S	/	S
16-1400	Isoniazid	fabG1_C-15T	/	S	/	S	/	S	/	S	0.965246	R	/	S	/	S
16-1400	Rifampicin	rpoB_H445N	0.91	R	/	S	/	S	/	S	0.913333	R	/	S	/	S
16-1711	Ethionamide	fabG1_C-15T	/	S	/	S	/	S	/	S	0.998405	R	/	S	/	S
16-1711	Pyrazinamide	pncA_W119C	0.996	R	1	R	/	S	/	S	0.99741	R	1	R	1	R
16-1990	Ethionamide	ethA_A11AA	/	S	/	S	/	S	/	S	0.951798	R	/	S	/	S
16-1990	Ethionamide	ethA_C10CA	/	S	/	S	/	S	/	S	0.910054	R	/	S	/	S
16-2004	Ethionamide	fabG1_T-8C	/	S	/	S	/	S	/	S	0.996991	R	/	S	/	S
16-2004	Isoniazid	fabG1_T-8C	/	S	/	S	/	S	/	S	0.996991	R	/	S	/	S
16-2036	Ethionamide	fabG1_C-15T	/	S	/	S	/	S	/	S	0.995296	R	/	S	/	S
16-2036	Isoniazid	fabG1_C-15T	/	S	/	S	/	S	/	S	0.995296	R	/	S	/	S
16-2174	Pyrazinamide	pncA_A397AT	/	S	/	S	/	S	/	S	0.834061	R	/	S	/	S
16-2174	Pyrazinamide	pncA_T399TT	/	S	/	S	/	S	/	S	0.885367	R	/	S	/	S
16-2174	Pyrazinamide	pncA_T398TT	/	S	/	S	/	S	/	S	0.878627	R	/	S	/	S
16-2222	Ethionamide	inhA_G-154A	/	S	/	S	/	S	/	S	0.97767	R	/	S	/	S
16-2222	Isoniazid	fabG1_CTG607CTA	/	S	/	S	/	S	/	S	0.922383	R	/	S	/	S
16-2222	Isoniazid	inhA_G-154A	/	S	/	S	/	S	/	S	0.97767	R	/	S	/	S
16-2284	Ethambutol	embB_M306L	1	R	1	R	/	S	1	R	1	R	1	R	1	R
16-2291	Ethionamide	fabG1_C-15T	/	S	/	S	/	S	/	S	0.997302	R	/	S	/	S
16-2345	Ethionamide	ethA_TGG884GG	/	S	/	S	/	S	/	S	0.89	R	/	S	/	S
16-2345	Ethionamide	ethA_CAGCGATTGTGCTTGGT871CAGCGATTGTGCTGGT	/	S	/	S	/	S	/	S	0.83435	R	/	S	/	S
16-2345	Ethionamide	ethA_TG884G	/	S	/	S	/	S	/	S	0.945326	R	/	S	/	S
16-2345	Ethionamide	ethA_CT882C	/	S	/	S	/	S	/	S	0.949681	R	/	S	/	S
16-2345	Ethionamide	ethA_TT883T	/	S	/	S	/	S	/	S	0.999627	R	/	S	/	S
16-308	Ethionamide	fabG1_T-8G	/	S	/	S	/	S	/	S	1	R	/	S	/	S
16-308	Isoniazid	fabG1_T-8G	/	S	/	S	/	S	/	S	1	R	/	S	/	S
16-349	Rifampicin	rpoB_D435A	1	R	1	R	/	S	/	S	0.996648	R	1	R	1	R
16-349	Streptomycin	rrs_A514T	/	S	1	R	/	S	/	S	0.628557	R	/	S	/	S
16-3957	Ethionamide	ethA_A11AA	/	S	/	S	/	S	/	S	0.862614	R	/	S	/	S
16-3957	Ethionamide	ethA_C10CA	/	S	/	S	/	S	/	S	0.833656	R	/	S	/	S
16-4063	Ethionamide	fabG1_C-15T	/	S	/	S	/	S	/	S	0.982447	R	/	S	/	S
16-4234	Ethionamide	fabG1_C-15T	/	S	/	S	/	S	/	S	0.992168	R	/	S	/	S
16-4234	Ethionamide	ethA_CA1113C	/	S	/	S	/	S	/	S	0.985205	R	/	S	/	S
16-4234	Pyrazinamide	pncA_GC527G	/	S	/	S	/	S	/	S	0.999614	R	/	S	/	S
16-442	Rifampicin	rpoB_S450V	/	S	0.797	R	/	S	/	S	0.999561	R	/	S	/	S
16-484	Ethionamide	fabG1_C-15T	/	S	/	S	/	S	/	S	0.952494	R	/	S	/	S
16-560	Ethionamide	fabG1_C-15T	/	S	/	S	/	S	/	S	1	R	/	S	/	S
16-560	Ethionamide	ethA_CA1113C	/	S	/	S	/	S	/	S	1	R	/	S	/	S
16-560	Pyrazinamide	pncA_GC527G	/	S	/	S	/	S	/	S	1	R	/	S	/	S
16-763	Rifampicin	rpoB_S450G	0.81	R	0.81	R	/	S	/	S	0.994092	R	/	S	/	S
16-765	Ethionamide	fabG1_C-15T	/	S	/	S	/	S	/	S	1	R	/	S	/	S
16-815	Ethionamide	ethA_G807GC	/	S	/	S	/	S	/	S	0.85759	R	/	S	/	S
16-815	Ethionamide	ethA_C808CC	/	S	/	S	/	S	/	S	0.894548	R	/	S	/	S
16-911	Ethionamide	fabG1_C-15T	/	S	/	S	/	S	/	S	1	R	/	S	/	S
16-917	Ethionamide	fabG1_C-15T	/	S	/	S	/	S	/	S	1	R	/	S	/	S
17-5494	Pyrazinamide	pncA_T47P	1	R	1	R	/	S	/	S	0.941286	R	1	R	1	R
17-5494	Rifampicin	rpoB_D435N	0.98	R	1	R	/	S	/	S	0.98222	R	/	S	/	S
1788	Rifampicin	rpoB_D435A	1	R	1	R	/	S	/	S	1	R	1	R	1	R
B404	Ethionamide	fabG1_C-15T	/	S	/	S	/	S	/	S	1	R	/	S	/	S
B404	Isoniazid	fabG1_C-15T	/	S	/	S	/	S	/	S	1	R	/	S	/	S
C306	Ethionamide	ethA_Y286*	/	S	/	S	/	S	/	S	0.989557	R	/	S	/	S
D156	Streptomycin	gid_GG350G	/	S	/	S	/	S	/	S	0.825379	R	/	S	/	S
D156	Streptomycin	gid_GG347G	/	S	/	S	/	S	/	S	0.828014	R	/	S	/	S
D156	Streptomycin	gid_GG348G	/	S	/	S	/	S	/	S	0.827392	R	/	S	/	S
D156	Streptomycin	gid_GG349G	/	S	/	S	/	S	/	S	0.826462	R	/	S	/	S
D156	Streptomycin	gid_GCG351CG	/	S	/	S	/	S	/	S	0.733999	R	/	S	/	S
D156	Streptomycin	gid_CG346C	/	S	/	S	/	S	/	S	0.784139	R	/	S	/	S
D156	Streptomycin	gid_TGGCCGTTGAGATCGTGCGGGGGCGC329TGGCCGTTGAGATCGTGCGGGGCGC	/	S	/	S	/	S	/	S	0.520256	R	/	S	/	S
D156	Streptomycin	gid_GGCCGTTGAGATCGTGCGG330TGCCGTTGAGATCGTGCG	/	S	/	S	/	S	/	S	0.828014	R	/	S	/	S
D156	Streptomycin	gid_GC351C	/	S	/	S	/	S	/	S	0.782331	R	/	S	/	S
14-1096	Isoniazid	katG_T1441CTAGTTTCGACCGCATGGGCGGCGGCGT	/	S	/	S	/	S	/	S	0.654951	R	/	S	/	S
14-1332	Ethionamide	ethA_GG1051G	/	S	/	S	/	S	/	S	0.890992	R	/	S	/	S
14-1332	Ethionamide	ethA_GC1054C	/	S	/	S	/	S	/	S	0.83505	R	/	S	/	S
14-1332	Ethionamide	ethA_GG1053G	/	S	/	S	/	S	/	S	0.88056	R	/	S	/	S
14-1332	Ethionamide	ethA_TG1050T	/	S	/	S	/	S	/	S	0.847744	R	/	S	/	S
14-1332	Ethionamide	ethA_GG1052G	/	S	/	S	/	S	/	S	0.882772	R	/	S	/	S
14-1506	Ethionamide	fabG1_C-15T	/	S	/	S	/	S	/	S	0.977939	R	/	S	/	S
14-1521	Ethionamide	ethA_TGG884GG	/	S	/	S	/	S	/	S	0.862603	R	/	S	/	S
14-1521	Ethionamide	ethA_CAGCGATTGTGCTTGGT871CAGCGATTGTGCTGGT	/	S	/	S	/	S	/	S	0.812888	R	/	S	/	S
14-1521	Ethionamide	ethA_TG884G	/	S	/	S	/	S	/	S	0.912251	R	/	S	/	S
14-1521	Ethionamide	ethA_CT882C	/	S	/	S	/	S	/	S	0.911153	R	/	S	/	S
14-1521	Ethionamide	ethA_TT883T	/	S	/	S	/	S	/	S	0.959291	R	/	S	/	S
14-275	Pyrazinamide	pncA_Y41*	0.995	R	/	S	/	S	/	S	0.996135	R	/	S	/	S
14-275	Pyrazinamide	pncA_TAC121TAA	/	S	/	S	/	S	/	S	0.996135	R	/	S	/	S
14-304	Ethionamide	fabG1_C-15T	/	S	/	S	/	S	/	S	0.997536	R	/	S	/	S
14-304	Isoniazid	katG_S315G	1	R	1	R	/	S	1	R	0.946231	R	/	S	/	S
14-321	Pyrazinamide	pncA_Y41*	0.987	R	/	S	/	S	/	S	0.993224	R	/	S	/	S
14-321	Pyrazinamide	pncA_TAC121TAA	/	S	/	S	/	S	/	S	0.993224	R	/	S	/	S
14-38	Kanamycin	eis_G-10A	/	S	1	R	/	S	1	R	0.969928	R	/	S	/	S
14-38	Pyrazinamide	pncA_T177P	/	S	/	S	/	S	/	S	0.93564	R	1	R	1	R
14-400	Ethionamide	ethA_A1298AG	/	S	/	S	/	S	/	S	0.904916	R	/	S	/	S
14-400	Ethionamide	ethA_G1299GG	/	S	/	S	/	S	/	S	0.950085	R	/	S	/	S
14-400	Isoniazid	katG_G2044GT	/	S	/	S	/	S	/	S	0.924951	R	/	S	/	S
14-50	Streptomycin	gid_GCGTTGGCGGGACCCGGTGTGGAGCGGGGGCTGGTGGGACCCCG73GCGTTGGCGGGACCCGGTGTGGAGCGGGGCTGGTGGGACCCCG	/	S	/	S	/	S	/	S	0.483242	R	/	S	/	S
14-50	Streptomycin	gid_GC102C	/	S	/	S	/	S	/	S	0.794817	R	/	S	/	S
14-50	Streptomycin	gid_GG100G	/	S	/	S	/	S	/	S	0.83436	R	/	S	/	S
14-50	Streptomycin	gid_GG99G	/	S	/	S	/	S	/	S	0.831112	R	/	S	/	S
14-50	Streptomycin	gid_GG101G	/	S	/	S	/	S	/	S	0.837508	R	/	S	/	S
14-686	Ethambutol	embB_G406C	0.978	R	1	R	/	S	/	S	0.992421	R	1	R	1	R
14-686	Isoniazid	fabG1_G-17T	/	S	/	S	/	S	/	S	0.990912	R	/	S	/	S
14-80	Ethionamide	fabG1_C-15T	/	S	/	S	/	S	/	S	0.994635	R	/	S	/	S
14-80	Isoniazid	fabG1_C-15T	/	S	/	S	/	S	/	S	0.994635	R	/	S	/	S
14-80	Rifampicin	rpoB_D435Y	1	R	1	R	/	S	1	R	0.993474	R	1	R	1	R
14-84	Ethionamide	fabG1_C-15T	/	S	/	S	/	S	/	S	0.986739	R	/	S	/	S
14-84	Isoniazid	fabG1_C-15T	/	S	/	S	/	S	/	S	0.986739	R	/	S	/	S
14-87	Streptomycin	gid_GG384G	/	S	/	S	/	S	/	S	0.900469	R	/	S	/	S
14-87	Streptomycin	gid_TG383T	/	S	/	S	/	S	/	S	0.858742	R	/	S	/	S
14-87	Streptomycin	gid_GCGGCA386CGGCA	/	S	/	S	/	S	/	S	0.651067	R	/	S	/	S
14-87	Streptomycin	gid_GG385G	/	S	/	S	/	S	/	S	0.89459	R	/	S	/	S
14-87	Streptomycin	gid_GC386C	/	S	/	S	/	S	/	S	0.84886	R	/	S	/	S
14-969	Ethionamide	ethA_TG140G	/	S	/	S	/	S	/	S	0.893243	R	/	S	/	S
14-969	Ethionamide	ethA_TT139T	/	S	/	S	/	S	/	S	0.943494	R	/	S	/	S
14-969	Ethionamide	ethA_TT138T	/	S	/	S	/	S	/	S	0.946544	R	/	S	/	S
14-969	Ethionamide	ethA_AT137A	/	S	/	S	/	S	/	S	0.894082	R	/	S	/	S
D59	Rifampicin	rpoB_T400A	0.995	R	1	R	/	S	1	R	/	S	/	S	/	S
14-1506	Isoniazid,Ethionamide	fabG1_C-15T	/	S	1	R	/	S	1	R	/	S	/	S	/	S
14-304	Isoniazid,Ethionamide	fabG1_C-15T	/	S	1	R	/	S	1	R	/	S	/	S	/	S
14-686	Isoniazid,Ethionamide	fabG1_G-17T	/	S	1	R	/	S	1	R	/	S	/	S	/	S
14-80	Isoniazid,Ethionamide	fabG1_C-15T	/	S	1	R	/	S	1	R	/	S	/	S	/	S
14-84	Isoniazid,Ethionamide	fabG1_C-15T	/	S	1	R	/	S	1	R	/	S	/	S	/	S
16-1400	Isoniazid,Ethionamide	fabG1_C-15T	/	S	1	R	/	S	1	R	/	S	/	S	/	S
16-1711	Isoniazid,Ethionamide	fabG1_C-15T	/	S	1	R	/	S	1	R	/	S	/	S	/	S
16-2004	Isoniazid,Ethionamide	fabG1_T-8C	/	S	1	R	/	S	1	R	/	S	/	S	/	S
16-2036	Isoniazid,Ethionamide	fabG1_C-15T	/	S	1	R	/	S	1	R	/	S	/	S	/	S
16-2291	Isoniazid,Ethionamide	fabG1_C-15T	/	S	1	R	/	S	1	R	/	S	/	S	/	S
16-4063	Isoniazid,Ethionamide	fabG1_C-15T	/	S	1	R	/	S	1	R	/	S	/	S	/	S
16-4234	Isoniazid,Ethionamide	fabG1_C-15T	/	S	1	R	/	S	1	R	/	S	/	S	/	S
16-484	Isoniazid,Ethionamide	fabG1_C-15T	/	S	1	R	/	S	1	R	/	S	/	S	/	S
16-560	Isoniazid,Ethionamide	fabG1_C-15T	/	S	1	R	/	S	1	R	/	S	/	S	/	S
16-765	Isoniazid,Ethionamide	fabG1_C-15T	/	S	1	R	/	S	1	R	/	S	/	S	/	S
16-911	Isoniazid,Ethionamide	fabG1_C-15T	/	S	1	R	/	S	1	R	/	S	/	S	/	S
16-917	Isoniazid,Ethionamide	fabG1_C-15T	/	S	1	R	/	S	1	R	/	S	/	S	/	S
B404	Isoniazid,Ethionamide	fabG1_C-15T	/	S	1	R	/	S	1	R	/	S	/	S	/	S
16-1267	Ethambutol	embB_D328G	1	R	1	R	/	S	1	R	/	S	/	S	/	S
17-6134	Ethambutol	embB_H1002R	0.994	R	/	S	/	S	1	R	/	S	/	S	/	S
14-84	Pyrazinamide	pncA_V9A	0.989	R	1	R	/	S	1	R	/	S	/	S	/	S
16-2036	Pyrazinamide	pncA_V9A	0.994	R	1	R	/	S	1	R	/	S	/	S	/	S
16-308	Pyrazinamide	pncA_A28D	1	R	1	R	/	S	1	R	/	S	/	S	/	S
B404	Pyrazinamide	pncA_V9A	1	R	1	R	/	S	1	R	/	S	/	S	/	S
14-80	Rifampicin	rpoB_L378R	/	S	1	R	/	S	/	S	/	S	/	S	/	S
14-84	Rifampicin	rpoB_T52P	/	S	1	R	/	S	/	S	/	S	/	S	/	S
15-129	Rifampicin	rpoB_P45S	/	S	1	R	/	S	/	S	/	S	/	S	/	S
16-2036	Rifampicin	rpoB_T52P	/	S	1	R	/	S	/	S	/	S	/	S	/	S
16-308	Rifampicin	rpoB_S431G	0.976	R	1	R	/	S	/	S	/	S	1	R	1	R
16-2222	Isoniazid	katG_Q127P	0.984	R	1	R	/	S	/	S	/	S	/	S	/	S
16-2502	Isoniazid	katG_W91R	1	R	1	R	/	S	/	S	/	S	/	S	/	S
16-815	Isoniazid	katG_T275P	1	R	1	R	/	S	/	S	/	S	/	S	/	S
16-905	Isoniazid	katG_T275P	1	R	1	R	/	S	/	S	/	S	/	S	/	S
14-1332	Pyrazinamide	pncA_M175R	0.992	R	1	R	/	S	/	S	/	S	/	S	/	S
16-1474	Pyrazinamide	pncA_D136G	0.996	R	1	R	/	S	/	S	/	S	/	S	/	S
16-765	Pyrazinamide	pncA_L19R	1	R	1	R	/	S	/	S	/	S	/	S	/	S
C526	Pyrazinamide	pncA_A146G	/	S	1	R	/	S	/	S	/	S	/	S	/	S
16-484	Ethionamide/ Prothionamide	ethA_A-11G	/	S	1	R	/	S	/	S	/	S	/	S	/	S
14-456	Para-aminosalicylic-acid (PAS)	folC_S150G	0.953	R	1	R	/	S	/	S	/	S	/	S	/	S
16-1267	Para-aminosalicylic-acid (PAS)	folC_I43T	1	R	1	R	/	S	/	S	/	S	/	S	/	S
16-1332	Para-aminosalicylic-acid (PAS)	folC_I43T	1	R	1	R	/	S	/	S	/	S	/	S	/	S
16-1370	Para-aminosalicylic-acid (PAS)	folC_I43T	1	R	1	R	/	S	/	S	/	S	/	S	/	S
16-2345	Para-aminosalicylic-acid (PAS)	folC_S150G	1	R	1	R	/	S	/	S	/	S	/	S	/	S
15-260	Para-aminosalicylic-acid (PAS)	thyX_C-16T	/	S	1	R	/	S	/	S	/	S	/	S	/	S
14-259	Streptomycin	rpsL_K43T	1	R	1	R	/	S	/	S	/	S	/	S	/	S
16-1370	Streptomycin	rpsL_K88T	0.996	R	1	R	/	S	/	S	/	S	/	S	/	S
D156	Streptomycin	gid_351_del_C	1	R	1	R	/	S	/	S	/	S	/	S	/	S
14-50	Streptomycin	gid_102_del_C	1	R	1	R	/	S	/	S	/	S	/	S	/	S
14-87	Streptomycin	gid_386_del_C	0.934	R	0.934	R	/	S	/	S	/	S	/	S	/	S
16-1370	Streptomycin	gid_115_del_G	1	R	1	R	/	S	/	S	/	S	/	S	/	S
16-911	Isoniazid	katG_2153342 2161380del	1	R	/	S	/	S	/	S	/	S	/	S	/	S
14-400	Isoniazid	katG_2044 2045insT	0.945	R	/	S	/	S	/	S	/	S	/	S	/	S
16-1400	Isoniazid,Ethionamide	fabG1_-15C>T	0.976	R	/	S	/	S	/	S	/	S	/	S	/	S
16-1711	Isoniazid,Ethionamide	fabG1_-15C>T	1	R	/	S	/	S	/	S	/	S	/	S	/	S
16-2004	Isoniazid,Ethionamide	fabG1_-8T>C	0.994	R	/	S	/	S	/	S	/	S	/	S	/	S
16-2036	Isoniazid,Ethionamide	fabG1_-15C>T	1	R	/	S	/	S	/	S	/	S	/	S	/	S
16-2291	Isoniazid,Ethionamide	fabG1_-15C>T	1	R	/	S	/	S	/	S	/	S	/	S	/	S
16-308	Isoniazid,Ethionamide	fabG1_-8T>G	1	R	/	S	/	S	/	S	/	S	/	S	/	S
16-4063	Isoniazid,Ethionamide	fabG1_-15C>T	0.968	R	/	S	/	S	/	S	/	S	/	S	/	S
16-4234	Isoniazid,Ethionamide	fabG1_-15C>T	0.989	R	/	S	/	S	/	S	/	S	/	S	/	S
16-484	Isoniazid,Ethionamide	fabG1_-15C>T	0.951	R	/	S	/	S	/	S	/	S	/	S	/	S
16-560	Isoniazid,Ethionamide	fabG1_-15C>T	1	R	/	S	/	S	/	S	/	S	/	S	/	S
16-765	Isoniazid,Ethionamide	fabG1_-15C>T	1	R	/	S	/	S	/	S	/	S	/	S	/	S
16-911	Isoniazid,Ethionamide	fabG1_-15C>T	1	R	/	S	/	S	/	S	/	S	/	S	/	S
16-917	Isoniazid,Ethionamide	fabG1_-15C>T	1	R	/	S	/	S	/	S	/	S	/	S	/	S
B404	Isoniazid,Ethionamide	fabG1_-15C>T	1	R	/	S	/	S	/	S	/	S	/	S	/	S
14-1506	Isoniazid,Ethionamide	fabG1_-15C>T	1	R	/	S	/	S	/	S	/	S	/	S	/	S
14-304	Isoniazid,Ethionamide	fabG1_-15C>T	0.995	R	/	S	/	S	/	S	/	S	/	S	/	S
14-686	Isoniazid,Ethionamide	fabG1_-17G>T	0.975	R	/	S	/	S	/	S	/	S	/	S	/	S
14-80	Isoniazid,Ethionamide	fabG1_-15C>T	1	R	/	S	/	S	/	S	/	S	/	S	/	S
14-84	Isoniazid,Ethionamide	fabG1_-15C>T	0.984	R	/	S	/	S	/	S	/	S	/	S	/	S
15-1896	Isoniazid	ahpC_-52C>T	0.995	R	/	S	/	S	/	S	/	S	/	S	/	S
15-2221	Isoniazid	ahpC_-52C>T	0.983	R	/	S	/	S	/	S	/	S	/	S	/	S
16-815	Isoniazid	ahpC_-48G>A	1	R	/	S	/	S	/	S	/	S	/	S	/	S
16-905	Isoniazid	ahpC_-48G>A	1	R	/	S	/	S	/	S	/	S	/	S	/	S
16-917	Isoniazid	ahpC_-52C>T	1	R	/	S	/	S	/	S	/	S	/	S	/	S
17-6134	Isoniazid	ahpC_-57C>T	1	R	/	S	/	S	/	S	/	S	/	S	/	S
14-1096	Isoniazid	ahpC_-48G>A	0.976	R	/	S	/	S	/	S	/	S	/	S	/	S
14-400	Isoniazid	ahpC_-81C>T	1	R	/	S	/	S	/	S	/	S	/	S	/	S
14-969	Isoniazid	ahpC_-48G>A	0.983	R	/	S	/	S	/	S	/	S	/	S	/	S
15-260	Isoniazid	ahpC_-81C>T	0.996	R	/	S	/	S	/	S	/	S	/	S	/	S
14-544	Ethambutol	embB_D1024N	0.995	R	/	S	/	S	/	S	/	S	/	S	/	S
16-349	Ethambutol	embB_D1024N	1	R	/	S	/	S	/	S	/	S	/	S	/	S
17-5494	Ethambutol	embB_Q497P	0.991	R	/	S	/	S	/	S	/	S	/	S	/	S
C306	Ethambutol	embB_D1024N	1	R	/	S	/	S	/	S	/	S	/	S	/	S
14-252	Ethambutol	embB_E504D	0.967	R	/	S	/	S	/	S	/	S	/	S	/	S
14-429	Ethambutol	embB_D1024N	0.994	R	/	S	/	S	/	S	/	S	/	S	/	S
16-1474	Ethambutol	embA_-16C>T	0.995	R	/	S	/	S	/	S	/	S	/	S	/	S
16-308	Ethambutol	embA_-16C>T	1	R	/	S	/	S	/	S	/	S	/	S	/	S
16-911	Ethambutol	embA_-12C>T	0.995	R	/	S	/	S	/	S	/	S	/	S	/	S
D137	Ethambutol	embA_-16C>T	0.95	R	/	S	/	S	/	S	/	S	/	S	/	S
14-252	Ethambutol	embA_-16C>T	0.983	R	/	S	/	S	/	S	/	S	/	S	/	S
14-87	Ethambutol	embA_-16C>G	0.975	R	/	S	/	S	/	S	/	S	/	S	/	S
15-129	Pyrazinamide	pncA_281 282insT	0.955	R	/	S	/	S	/	S	/	S	/	S	/	S
15-1896	Pyrazinamide	pncA_-11A>G	1	R	/	S	/	S	/	S	/	S	/	S	/	S
15-1948	Pyrazinamide	pncA_85 85del	0.984	R	/	S	/	S	/	S	/	S	/	S	/	S
15-2131	Pyrazinamide	pncA_134 134del	1	R	/	S	/	S	/	S	/	S	/	S	/	S
16-1990	Pyrazinamide	pncA_2288545 2288732del	1	R	/	S	/	S	/	S	/	S	/	S	/	S
16-2502	Pyrazinamide	pncA_-11A>G	1	R	/	S	/	S	/	S	/	S	/	S	/	S
16-2521	Pyrazinamide	pncA_2288484 2290748del	1	R	/	S	/	S	/	S	/	S	/	S	/	S
16-3957	Pyrazinamide	pncA_2288545 2288732del	1	R	/	S	/	S	/	S	/	S	/	S	/	S
16-4063	Pyrazinamide	pncA_425 426insCGCCAGAA	0.939	R	/	S	/	S	/	S	/	S	/	S	/	S
16-4234	Pyrazinamide	pncA_528 528del	0.994	R	/	S	/	S	/	S	/	S	/	S	/	S
16-560	Pyrazinamide	pncA_528 528del	1	R	/	S	/	S	/	S	/	S	/	S	/	S
16-703	Pyrazinamide	pncA_2287446 2290972del	1	R	/	S	/	S	/	S	/	S	/	S	/	S
14-1462	Pyrazinamide	pncA_2288545 2288732del	1	R	/	S	/	S	/	S	/	S	/	S	/	S
14-686	Pyrazinamide	pncA_-11A>G	0.982	R	/	S	/	S	/	S	/	S	/	S	/	S
15-691	Ethionamide/ Prothionamide	ethA_675 676insC	0.978	R	/	S	/	S	/	S	/	S	/	S	/	S
16-1990	Ethionamide/ Prothionamide	ethA_11 12insA	0.98	R	/	S	/	S	/	S	/	S	/	S	/	S
16-2345	Ethionamide/ Prothionamide	ethA_884 884del	1	R	/	S	/	S	/	S	/	S	/	S	/	S
16-308	Ethionamide/ Prothionamide	ethA_4325438 4328556del	1	R	/	S	/	S	/	S	/	S	/	S	/	S
16-3957	Ethionamide/ Prothionamide	ethA_11 12insA	0.863	R	/	S	/	S	/	S	/	S	/	S	/	S
16-4234	Ethionamide/ Prothionamide	ethA_1114 1114del	0.977	R	/	S	/	S	/	S	/	S	/	S	/	S
16-484	Ethionamide/ Prothionamide	ethA_-11A>G	1	R	/	S	/	S	/	S	/	S	/	S	/	S
16-560	Ethionamide/ Prothionamide	ethA_1114 1114del	1	R	/	S	/	S	/	S	/	S	/	S	/	S
16-703	Ethionamide/ Prothionamide	ethA_4326266 4329630del	1	R	/	S	/	S	/	S	/	S	/	S	/	S
16-815	Ethionamide/ Prothionamide	ethA_808 809insC	0.953	R	/	S	/	S	/	S	/	S	/	S	/	S
14-1332	Ethionamide/ Prothionamide	ethA_1054 1054del	1	R	/	S	/	S	/	S	/	S	/	S	/	S
14-1521	Ethionamide/ Prothionamide	ethA_884 884del	0.915	R	/	S	/	S	/	S	/	S	/	S	/	S
14-400	Ethionamide/ Prothionamide	ethA_1299 1300insG	0.97	R	/	S	/	S	/	S	/	S	/	S	/	S
14-969	Ethionamide/ Prothionamide	ethA_140 140del	1	R	/	S	/	S	/	S	/	S	/	S	/	S
15-1455	Amikacin	rrs_1401a>g	1	R	/	S	/	S	/	S	/	S	/	S	/	S
15-1896	Amikacin	rrs_1401a>g	0.99	R	/	S	/	S	/	S	/	S	/	S	/	S
15-2325	Amikacin	rrs_1401a>g	1	R	/	S	/	S	/	S	/	S	/	S	/	S
16-1128	Amikacin	rrs_1401a>g	1	R	/	S	/	S	/	S	/	S	/	S	/	S
16-1275	Amikacin	rrs_1401a>g	0.995	R	/	S	/	S	/	S	/	S	/	S	/	S
16-1989	Streptomycin	rrs_514a>c	0.996	R	/	S	/	S	/	S	/	S	/	S	/	S
16-349	Streptomycin	rrs_514a>t	0.939	R	/	S	/	S	/	S	/	S	/	S	/	S
16-703	Amikacin	rrs_1401a>g	0.98	R	/	S	/	S	/	S	/	S	/	S	/	S
16-917	Amikacin	rrs_1401a>g	0.895	R	/	S	/	S	/	S	/	S	/	S	/	S
17-5494	Streptomycin	rrs_514a>c	1	R	/	S	/	S	/	S	/	S	/	S	/	S
14-1332	Streptomycin	rrs_514a>c	1	R	/	S	/	S	/	S	/	S	/	S	/	S
14-1332	Amikacin	rrs_1401a>g	0.981	R	/	S	/	S	/	S	/	S	/	S	/	S
14-259	Streptomycin	rrs_514a>c	0.996	R	/	S	/	S	/	S	/	S	/	S	/	S
14-456	Streptomycin	rrs_514a>c	0.956	R	/	S	/	S	/	S	/	S	/	S	/	S
14-456	Amikacin	rrs_1401a>g	0.931	R	/	S	/	S	/	S	/	S	/	S	/	S
14-38	Kanamycin	eis_-10G>A	0.985	R	/	S	/	S	/	S	/	S	/	S	/	S
14-1521	Para-aminosalicylic-acid (PAS)	folC_S150G	0.925	R	/	S	/	S	/	S	/	S	/	S	/	S
15-260	Para-aminosalicylic-acid (PAS)	thyX_-16C>T	1	R	/	S	/	S	/	S	/	S	/	S	/	S
16-765	Para-aminosalicylic-acid (PAS)	thyA_3068041 3078994del	1	R	/	S	/	S	/	S	/	S	/	S	/	S
14-456	Para-aminosalicylic-acid (PAS)	thyA_H75N	0.938	R	/	S	/	S	/	S	/	S	/	S	/	S
14-1506	Isoniazid,Ethionamide	inhA_C-777T	/	S	/	S	/	S	/	S	/	S	1	R	1	R
14-304	Isoniazid,Ethionamide	inhA_C-777T	/	S	/	S	/	S	/	S	/	S	1	R	1	R
14-80	Isoniazid,Ethionamide	inhA_C-777T	/	S	/	S	/	S	/	S	/	S	1	R	1	R
14-84	Isoniazid,Ethionamide	inhA_C-777T	/	S	/	S	/	S	/	S	/	S	1	R	1	R
15-129	Isoniazid,Ethionamide	inhA_G-154A	/	S	/	S	/	S	/	S	/	S	1	R	1	R
16-1332	Isoniazid,Ethionamide	inhA_G-154A	/	S	/	S	/	S	/	S	/	S	1	R	1	R
16-1400	Isoniazid,Ethionamide	inhA_C-777T	/	S	/	S	/	S	/	S	/	S	1	R	1	R
16-1711	Isoniazid,Ethionamide	inhA_C-777T	/	S	/	S	/	S	/	S	/	S	1	R	1	R
16-2004	Isoniazid,Ethionamide	inhA_T-770C	/	S	/	S	/	S	/	S	/	S	1	R	1	R
16-2036	Isoniazid,Ethionamide	inhA_C-777T	/	S	/	S	/	S	/	S	/	S	1	R	1	R
16-2222	Isoniazid,Ethionamide	inhA_G-154A	/	S	/	S	/	S	/	S	/	S	1	R	1	R
16-2291	Isoniazid,Ethionamide	inhA_C-777T	/	S	/	S	/	S	/	S	/	S	1	R	1	R
16-4063	Isoniazid,Ethionamide	inhA_C-777T	/	S	/	S	/	S	/	S	/	S	1	R	1	R
16-4234	Isoniazid,Ethionamide	inhA_C-777T	/	S	/	S	/	S	/	S	/	S	1	R	1	R
16-484	Isoniazid,Ethionamide	inhA_C-777T	/	S	/	S	/	S	/	S	/	S	1	R	1	R
16-560	Isoniazid,Ethionamide	inhA_C-777T	/	S	/	S	/	S	/	S	/	S	1	R	1	R
16-765	Isoniazid,Ethionamide	inhA_C-777T	/	S	/	S	/	S	/	S	/	S	1	R	1	R
16-911	Isoniazid,Ethionamide	inhA_C-777T	/	S	/	S	/	S	/	S	/	S	1	R	1	R
16-917	Isoniazid,Ethionamide	inhA_C-777T	/	S	/	S	/	S	/	S	/	S	1	R	1	R
B404	Isoniazid,Ethionamide	inhA_C-777T	/	S	/	S	/	S	/	S	/	S	1	R	1	R
16-1332	Ethionamide,Prothionamide	ethA_A341V	/	S	/	S	/	S	/	S	/	S	1	R	1	R
16-1370	Ethionamide,Prothionamide	ethA_A341V	/	S	/	S	/	S	/	S	/	S	1	R	1	R
14-1332	Streptomycin	rrs_A514C	/	S	/	S	/	S	/	S	/	S	1	R	1	R
14-1332	Amikacin,Kanamycin	rrs_A1401G	/	S	/	S	/	S	/	S	/	S	1	R	1	R
14-259	Streptomycin	rrs_A514C	/	S	/	S	/	S	/	S	/	S	1	R	1	R
14-456	Streptomycin	rrs_A514C	/	S	/	S	/	S	/	S	/	S	1	R	1	R
15-1455	Amikacin,Kanamycin	rrs_A1401G	/	S	/	S	/	S	/	S	/	S	1	R	1	R
15-1896	Amikacin,Kanamycin	rrs_A1401G	/	S	/	S	/	S	/	S	/	S	1	R	1	R
15-2325	Amikacin,Kanamycin	rrs_A1401G	/	S	/	S	/	S	/	S	/	S	1	R	1	R
16-1128	Amikacin,Kanamycin	rrs_A1401G	/	S	/	S	/	S	/	S	/	S	1	R	1	R
16-1275	Amikacin,Kanamycin	rrs_A1401G	/	S	/	S	/	S	/	S	/	S	1	R	1	R
16-1989	Streptomycin	rrs_A514C	/	S	/	S	/	S	/	S	/	S	1	R	1	R
16-703	Amikacin,Kanamycin	rrs_A1401G	/	S	/	S	/	S	/	S	/	S	1	R	1	R
17-5494	Streptomycin	rrs_A514C	/	S	/	S	/	S	/	S	/	S	1	R	1	R
14-1506	Ethionamide/ Prothionamide	inhA_C-777T	/	S	/	S	/	S	/	S	/	S	1	R	1	R
14-686	Ethionamide/ Prothionamide	inhA_G-779T	/	S	/	S	/	S	/	S	/	S	/	S	1	R
14-80	Ethionamide/ Prothionamide	inhA_C-777T	/	S	/	S	/	S	/	S	/	S	1	R	1	R
14-84	Ethionamide/ Prothionamide	inhA_C-777T	/	S	/	S	/	S	/	S	/	S	1	R	1	R
16-1370	Ethionamide/ Prothionamide	inhA_C-796T	/	S	/	S	/	S	/	S	/	S	1	R	1	R
16-1400	Ethionamide/ Prothionamide	inhA_C-777T	/	S	/	S	/	S	/	S	/	S	1	R	1	R
16-1711	Ethionamide/ Prothionamide	inhA_C-777T	/	S	/	S	/	S	/	S	/	S	1	R	1	R
16-2004	Ethionamide/ Prothionamide	inhA_T-770C	/	S	/	S	/	S	/	S	/	S	1	R	1	R
16-2036	Ethionamide/ Prothionamide	inhA_C-777T	/	S	/	S	/	S	/	S	/	S	1	R	1	R
16-2291	Ethionamide/ Prothionamide	inhA_C-777T	/	S	/	S	/	S	/	S	/	S	1	R	1	R
16-308	Ethionamide/ Prothionamide	inhA_T-770G	/	S	/	S	/	S	/	S	/	S	1	R	1	R
16-4063	Ethionamide/ Prothionamide	inhA_C-777T	/	S	/	S	/	S	/	S	/	S	1	R	1	R
16-4234	Ethionamide/ Prothionamide	inhA_C-777T	/	S	/	S	/	S	/	S	/	S	1	R	1	R
16-484	Ethionamide/ Prothionamide	inhA_C-777T	/	S	/	S	/	S	/	S	/	S	1	R	1	R
16-560	Ethionamide/ Prothionamide	inhA_C-777T	/	S	/	S	/	S	/	S	/	S	1	R	1	R
16-765	Ethionamide/ Prothionamide	inhA_C-777T	/	S	/	S	/	S	/	S	/	S	1	R	1	R
16-911	Ethionamide/ Prothionamide	inhA_C-777T	/	S	/	S	/	S	/	S	/	S	1	R	1	R
16-917	Ethionamide/ Prothionamide	inhA_C-777T	/	S	/	S	/	S	/	S	/	S	1	R	1	R
B404	Ethionamide/ Prothionamide	inhA_C-777T	/	S	/	S	/	S	/	S	/	S	1	R	1	R
16-2748	Rifampicin	rpoB_p.Ser431_Gln432insArg	/	S	/	S	/	S	/	S	/	S	/	S	1	R
16-1370	streptomycin	gid_p.Arg39fs	/	S	/	S	/	S	/	S	/	S	/	S	1	R
Note: WHO (V1)and WHO (V2) refer to the “Catalogue of mutations in Mycobacterium tuberculosis complex and their association with drug resistance” issued by WHO in 2021 (first version) (24)and 2023 (second version),respectively. R, resistant; S, senstivity.
